# Supplementary material for: Calcium-regulatory proteins as modulators of chemotherapy in human neuroblastoma
Source: Oncotarget. 2017 Feb 11;8(14):22876–93. doi: 10.18632/oncotarget.15283 (PMC5410270; doi:10.18632/oncotarget.15283)
Supplement: Supplementary file 3 [file oncotarget-08-22876-s003.xlsx]

## Sheet: mona_results (4)
ID	PROB	Term	# Background	# Gene list 1
GO:0000278	1	mitotic cell cycle	816	194	AAAS, AATF, ANAPC15, ANAPC7, ANLN, ARL8A, ASPM, ASUN, AURKA, AURKB,BANF1, BCAT1, BIRC5, BMP4, BORA, BTG3, BUB1, BUB3, CASC5, CCNA1, CCNA2,CCNB1, CCNB2, CCNF, CCNG1, CCNK, CCP110, CDC20, CDC23, CDC25C, CDC27,CDC7, CDCA2, CDCA3, CDCA8, CDK1, CDK14, CDK6, CDKN1A, CDKN2C, CDKN3,CENPE, CENPF, CENPV, CEP70, CKAP2, DBF4, DLGAP5, DSCC1, DUSP3, DYNC1H1,E2F4, E2F5, E2F8, EPS8, ESPL1, EYA1, EZH2, FAM64A, FA…
GO:0034660	1	ncRNA metabolic process	300	77	AARS2, ADAT2, ALKBH8, CDKAL1, CIRH1A, DARS2, DDX56, DIS3L, ELAC2, EXOSC2,EXOSC5, EXOSC8, FARSB, FBL, FDXACB1, FTSJ1, GARS, GATC, GEMIN2, GEMIN4,GEMIN5, GRSF1, HEATR1, IMP4, INTS10, INTS2, INTS6, INTS7, INTS9, LAS1L,MARS2, METTL2A, MOCS3, NAF1, NCBP1, NOC4L, NOL11, NOP2, NPM3, NSUN4,OSGEP, OSGEPL1, PIWIL1, PNPT1, PPA1, PRMT5, PUS7, PUS7L, QRSL1, QTRTD1,RBFA, RPP21, RPP30, RPP40, RRP1B, RRP9, SARS2…
GO:1901566	0.9	organonitrogen compound biosynthetic process	653	141	ACER2, ACHE, ACSL3, ADCY1, ADCY6, ADCY7, ADORA2B, ADRB2, AGRN, AK5, AK9,ALDH18A1, AMD1, ANK1, APLP1, APOE, AQP1, ASL, ATIC, ATP5B, ATP5C1, ATP5D,B3GAT3, B4GALNT1, B4GALT5, B4GALT6, BCAT1, BGN, CCBL1, CERS5, CHPF,CHPT1, CHST11, CHST3, COX10, COX15, CSPG4, CTH, CTPS1, CTPS2, CYR61, DBH,DCN, DGUOK, DHODH, DHPS, DMD, DRD2, EDNRA, FLAD1, FLCN, GALR3, GAMT,GART, GATM, GGT5, GLS2, GMPS, GNAS, GPC1, GPC3…
GO:0009636	0.55	response to toxic substance	128	35	ALPL, AQP10, BAX, BDH1, BLMH, CASP8, CCL2, CCNB1, CDK1, CDKN1A, DRD2, EGR1,EPHX1, FAS, FOS, GPX1, HID1, ID1, JAK1, LYN, MARC1, MDM2, MPST, MT1X, NQO1,NUPR1, PTGR1, SCN9A, SDC1, SKIL, SLC30A1, SLC7A8, TP53, TYMS, ZC3H8
GO:0071103	0.35	DNA conformation change	194	57
GO:0043647	0.29	inositol phosphate metabolic process	63	15
GO:0009411	0.25	response to UV	104	28
GO:0006333	0.23	chromatin assembly or disassembly	143	40
GO:0006006	0.22	glucose metabolic process	217	44
GO:0072332	0.21	intrinsic apoptotic signaling pathway by p53 class mediator	48	18
GO:0032608	0.18	interferon-beta production	35	12
GO:0006790	0.17	sulfur compound metabolic process	243	55
GO:0006323	0.16	DNA packaging	159	48
GO:0019318	0.16	hexose metabolic process	253	49
GO:0006643	0.15	membrane lipid metabolic process	165	36
GO:0006334	0.15	nucleosome assembly	108	33
GO:0031497	0.15	chromatin assembly	122	37
GO:0007005	0.15	mitochondrion organization	274	62
GO:0045936	0.14	negative regulation of phosphate metabolic process	280	63
GO:0010563	0.14	negative regulation of phosphorus metabolic process	280	63
GO:0045664	0.14	regulation of neuron differentiation	344	81
GO:0097193	0.14	intrinsic apoptotic signaling pathway	188	44
GO:0042254	0.13	ribosome biogenesis	157	41
GO:0032728	0.13	positive regulation of interferon-beta production	22	10
GO:0042326	0.13	negative regulation of phosphorylation	231	55
GO:0007409	0.13	axonogenesis	509	104
GO:0097485	0.13	neuron projection guidance	361	75
GO:0007411	0.13	axon guidance	361	75
GO:0007050	0.13	cell cycle arrest	217	46
GO:0031175	0.13	neuron projection development	726	143
GO:0006664	0.13	glycolipid metabolic process	100	24
GO:0001933	0.13	negative regulation of protein phosphorylation	216	52
GO:0034728	0.13	nucleosome organization	130	36
GO:0000288	0.12	nuclear-transcribed mRNA catabolic process, deadenylation-dependent decay	59	16
GO:0031123	0.12	RNA 3'-end processing	105	26
GO:0031124	0.12	mRNA 3'-end processing	91	24
GO:0010810	0.11	regulation of cell-substrate adhesion	113	27
GO:0006354	0.11	DNA-dependent transcription, elongation	112	23
GO:0050684	0.11	regulation of mRNA processing	57	18
GO:0072593	0.1	reactive oxygen species metabolic process	127	31
GO:0014909	0.1	smooth muscle cell migration	32	12
GO:0032648	0.1	regulation of interferon-beta production	33	11
GO:0045786	0.1	negative regulation of cell cycle	320	75
GO:0070301	0.1	cellular response to hydrogen peroxide	52	17
GO:0055072	0.09	iron ion homeostasis	89	20
GO:0014910	0.09	regulation of smooth muscle cell migration	27	11
GO:0072331	0.09	signal transduction by p53 class mediator	141	30
GO:0008630	0.09	intrinsic apoptotic signaling pathway in response to DNA damage	70	20
GO:0006353	0.08	DNA-dependent transcription, termination	83	19
GO:0008535	0.08	respiratory chain complex IV assembly	12	7
GO:0001825	0.08	blastocyst formation	29	8
GO:0048008	0.08	platelet-derived growth factor receptor signaling pathway	38	11
GO:0048771	0.08	tissue remodeling	130	30
GO:0055076	0.08	transition metal ion homeostasis	121	26
GO:0014812	0.08	muscle cell migration	37	12
GO:0097031	0.08	mitochondrial respiratory chain complex I biogenesis	16	7
GO:0032981	0.08	mitochondrial respiratory chain complex I assembly	16	7
GO:0010257	0.08	NADH dehydrogenase complex assembly	16	7
GO:0051348	0.08	negative regulation of transferase activity	185	41
GO:0048747	0.08	muscle fiber development	111	27
GO:0006469	0.08	negative regulation of protein kinase activity	163	37
GO:0006607	0.07	NLS-bearing substrate import into nucleus	14	5
GO:0042149	0.07	cellular response to glucose starvation	14	8
GO:0048667	0.07	cell morphogenesis involved in neuron differentiation	566	113
GO:0043088	0.07	regulation of Cdc42 GTPase activity	18	6
GO:0061564	0.07	axon development	525	105
GO:0048145	0.07	regulation of fibroblast proliferation	65	18
GO:0086010	0.07	membrane depolarization involved in regulation of action potential	19	9
GO:0009083	0.07	branched-chain amino acid catabolic process	19	7
GO:0042542	0.07	response to hydrogen peroxide	86	24
GO:0065004	0.07	protein-DNA complex assembly	137	37
GO:0006307	0.07	DNA dealkylation involved in DNA repair	7	5
GO:0032489	0.06	regulation of Cdc42 protein signal transduction	22	7
GO:0009214	0.06	cyclic nucleotide catabolic process	20	6
GO:0042771	0.06	intrinsic apoptotic signaling pathway in response to DNA damage by p53 class mediator	35	13
GO:0001824	0.06	blastocyst development	65	14
GO:0009187	0.06	cyclic nucleotide metabolic process	152	32
GO:0009081	0.06	branched-chain amino acid metabolic process	23	7
GO:0046697	0.06	decidualization	17	7
GO:0048812	0.06	neuron projection morphogenesis	576	112
GO:0015718	0.06	monocarboxylic acid transport	107	21
GO:0046839	0.06	phospholipid dephosphorylation	21	6
GO:0019079	0.06	viral genome replication	68	17
GO:0001893	0.06	maternal placenta development	26	8
GO:0071824	0.06	protein-DNA complex subunit organization	159	40
GO:0086001	0.06	regulation of cardiac muscle cell action potential	36	13
GO:0097285	0.06	cell-type specific apoptotic process	307	62
GO:0006611	0.06	protein export from nucleus	47	15
GO:0086091	0.06	regulation of heart rate by cardiac conduction	21	9
GO:0010975	0.06	regulation of neuron projection development	230	52
GO:0034599	0.06	cellular response to oxidative stress	122	32
GO:0048144	0.06	fibroblast proliferation	68	19
GO:0000302	0.06	response to reactive oxygen species	130	32
GO:0006007	0.06	glucose catabolic process	77	17
GO:0035510	0.06	DNA dealkylation	18	7
GO:0055001	0.05	muscle cell development	170	41
GO:0032570	0.05	response to progesterone stimulus	27	12
GO:0030203	0.05	glycosaminoglycan metabolic process	156	38
GO:0006665	0.05	sphingolipid metabolic process	124	27
GO:2001020	0.05	regulation of response to DNA damage stimulus	104	22
GO:0007263	0.05	nitric oxide mediated signal transduction	19	7
GO:0051262	0.05	protein tetramerization	86	21
GO:0031503	0.05	protein complex localization	39	15
GO:0051591	0.05	response to cAMP	73	17
GO:0046058	0.05	cAMP metabolic process	122	24
GO:0044728	0.05	DNA methylation or demethylation	57	14
GO:0015909	0.05	long-chain fatty acid transport	44	11
GO:0019933	0.05	cAMP-mediated signaling	38	10
GO:0006289	0.05	nucleotide-excision repair	78	17
GO:0086012	0.05	membrane depolarization involved in regulation of cardiac muscle cell action potential	17	8
GO:0034614	0.05	cellular response to reactive oxygen species	80	21
GO:0019751	0.05	polyol metabolic process	104	20
GO:1900151	0.05	regulation of nuclear-transcribed mRNA catabolic process, deadenylation-dependent decay	10	6
GO:0051384	0.05	response to glucocorticoid stimulus	108	25
GO:0001974	0.05	blood vessel remodeling	39	12
GO:0043576	0.05	regulation of respiratory gaseous exchange	22	7
GO:0050686	0.05	negative regulation of mRNA processing	14	7
GO:0007051	0.05	spindle organization	88	31
GO:0033108	0.04	mitochondrial respiratory chain complex assembly	22	8
GO:0007006	0.04	mitochondrial membrane organization	69	17
GO:0019935	0.04	cyclic-nucleotide-mediated signaling	45	11
GO:0071229	0.04	cellular response to acid	43	10
GO:0007585	0.04	respiratory gaseous exchange	62	15
GO:0080111	0.04	DNA demethylation	15	6
GO:0043062	0.04	extracellular structure organization	316	65
GO:0030198	0.04	extracellular matrix organization	315	65
GO:0051402	0.04	neuron apoptotic process	167	37
GO:0045070	0.04	positive regulation of viral genome replication	17	6
GO:0030214	0.04	hyaluronan catabolic process	13	6
GO:0000904	0.04	cell morphogenesis involved in differentiation	708	136
GO:0060284	0.04	regulation of cell development	539	111
GO:0048102	0.04	autophagic cell death	6	3
GO:0001659	0.04	temperature homeostasis	31	12
GO:0006198	0.04	cAMP catabolic process	18	5
GO:0055002	0.04	striated muscle cell development	160	36
GO:0033673	0.04	negative regulation of kinase activity	174	38
GO:0048146	0.04	positive regulation of fibroblast proliferation	41	13
GO:0010976	0.04	positive regulation of neuron projection development	65	19
GO:0030212	0.04	hyaluronan metabolic process	28	9
GO:0006687	0.04	glycosphingolipid metabolic process	61	15
GO:0061013	0.04	regulation of mRNA catabolic process	13	7
GO:0046856	0.04	phosphatidylinositol dephosphorylation	17	5
GO:0048524	0.04	positive regulation of viral process	73	15
GO:0006029	0.04	proteoglycan metabolic process	87	25
GO:0086036	0.04	regulation of cardiac muscle cell membrane potential	40	13
GO:0006022	0.04	aminoglycan metabolic process	165	39
GO:0006282	0.04	regulation of DNA repair	55	12
GO:0086002	0.04	regulation of cardiac muscle cell action potential involved in contraction	28	10
GO:0001764	0.04	neuron migration	112	25
GO:0006626	0.04	protein targeting to mitochondrion	55	12
GO:0071377	0.04	cellular response to glucagon stimulus	34	9
GO:0030204	0.04	chondroitin sulfate metabolic process	55	21
GO:0042744	0.04	hydrogen peroxide catabolic process	21	7
GO:0034446	0.04	substrate adhesion-dependent cell spreading	38	7
GO:0051168	0.04	nuclear export	126	30
GO:0050654	0.04	chondroitin sulfate proteoglycan metabolic process	57	21
GO:0034629	0.04	cellular protein complex localization	11	5
GO:0010765	0.03	positive regulation of sodium ion transport	19	7
GO:0034644	0.03	cellular response to UV	38	15
GO:0006206	0.03	pyrimidine nucleobase metabolic process	31	8
GO:0048485	0.03	sympathetic nervous system development	28	10
GO:0035511	0.03	oxidative DNA demethylation	3	3
GO:0007528	0.03	neuromuscular junction development	39	10
GO:0048741	0.03	skeletal muscle fiber development	95	23
GO:0046827	0.03	positive regulation of protein export from nucleus	13	7
GO:0009108	0.03	coenzyme biosynthetic process	105	25
GO:0051188	0.03	cofactor biosynthetic process	134	29
GO:0017182	0.03	peptidyl-diphthamide metabolic process	7	3
GO:0017183	0.03	peptidyl-diphthamide biosynthetic process from peptidyl-histidine	7	3
GO:0060716	0.03	labyrinthine layer blood vessel development	18	8
GO:0071230	0.03	cellular response to amino acid stimulus	37	8
GO:0032835	0.03	glomerulus development	51	13
GO:0060674	0.03	placenta blood vessel development	28	9
GO:0003231	0.03	cardiac ventricle development	93	24
GO:0060350	0.03	endochondral bone morphogenesis	45	11
GO:0090175	0.03	regulation of establishment of planar polarity	28	7
GO:0060071	0.03	Wnt receptor signaling pathway, planar cell polarity pathway	28	7
GO:0008593	0.03	regulation of Notch signaling pathway	41	10
GO:2001243	0.03	negative regulation of intrinsic apoptotic signaling pathway	45	11
GO:0018202	0.03	peptidyl-histidine modification	8	3
GO:0015931	0.03	nucleobase-containing compound transport	159	36
GO:0031960	0.03	response to corticosteroid stimulus	115	25
GO:0033119	0.03	negative regulation of RNA splicing	16	6
GO:0002753	0.03	cytoplasmic pattern recognition receptor signaling pathway	42	10
GO:0043928	0.03	exonucleolytic nuclear-transcribed mRNA catabolic process involved in deadenylation-dependent decay	29	8
GO:0000291	0.03	nuclear-transcribed mRNA catabolic process, exonucleolytic	30	8
GO:0032527	0.03	protein exit from endoplasmic reticulum	6	3
GO:0006359	0.03	regulation of transcription from RNA polymerase III promoter	18	5
GO:0001822	0.03	kidney development	205	47
GO:0035860	0.03	glial cell-derived neurotrophic factor receptor signaling pathway	5	3
GO:0031440	0.03	regulation of mRNA 3'-end processing	16	8
GO:0033762	0.03	response to glucagon stimulus	41	10
GO:0043902	0.03	positive regulation of multi-organism process	78	15
GO:0046825	0.03	regulation of protein export from nucleus	25	10
GO:0010977	0.03	negative regulation of neuron projection development	31	8
GO:0006096	0.03	glycolysis	63	12
GO:0030307	0.03	positive regulation of cell growth	94	15
GO:0008217	0.03	regulation of blood pressure	147	28
GO:0051236	0.03	establishment of RNA localization	135	32
GO:0050658	0.03	RNA transport	135	32
GO:0050657	0.03	nucleic acid transport	135	32
GO:0050685	0.03	positive regulation of mRNA processing	20	8
GO:0031365	0.03	N-terminal protein amino acid modification	21	5
GO:0043534	0.03	blood vessel endothelial cell migration	61	15
GO:0007030	0.03	Golgi organization	48	12
GO:0072655	0.03	establishment of protein localization to mitochondrion	79	15
GO:0060008	0.03	Sertoli cell differentiation	15	7
GO:0038165	0.03	oncostatin-M-mediated signaling pathway	3	2
GO:0036072	0.03	direct ossification	6	3
GO:0001957	0.03	intramembranous ossification	6	3
GO:0061014	0.03	positive regulation of mRNA catabolic process	12	6
GO:0046686	0.03	response to cadmium ion	34	10
GO:0030903	0.03	notochord development	17	5
GO:0051781	0.03	positive regulation of cell division	64	16
GO:0061383	0.03	trabecula morphogenesis	35	8
GO:0000289	0.03	nuclear-transcribed mRNA poly(A) tail shortening	30	8
GO:0048255	0.03	mRNA stabilization	26	6
GO:0043489	0.03	RNA stabilization	26	6
GO:0060211	0.03	regulation of nuclear-transcribed mRNA poly(A) tail shortening	9	5
GO:0043249	0.03	erythrocyte maturation	12	5
GO:0086004	0.03	regulation of cardiac muscle cell contraction	34	10
GO:0050748	0.03	negative regulation of lipoprotein metabolic process	6	3
GO:0072524	0.03	pyridine-containing compound metabolic process	57	15
GO:0071901	0.03	negative regulation of protein serine/threonine kinase activity	97	26
GO:1900153	0.03	positive regulation of nuclear-transcribed mRNA catabolic process, deadenylation-dependent decay	8	4
GO:1901678	0.03	iron coordination entity transport	8	3
GO:0032508	0.03	DNA duplex unwinding	29	10
GO:0097089	0.03	methyl-branched fatty acid metabolic process	2	2
GO:0090151	0.03	establishment of protein localization to mitochondrial membrane	7	4
GO:0000188	0.03	inactivation of MAPK activity	26	8
GO:0032462	0.03	regulation of protein homooligomerization	14	6
GO:0019319	0.03	hexose biosynthetic process	70	12
GO:0042177	0.03	negative regulation of protein catabolic process	46	12
GO:0043277	0.03	apoptotic cell clearance	21	6
GO:0002027	0.03	regulation of heart rate	67	16
GO:0010226	0.03	response to lithium ion	25	9
GO:0016480	0.03	negative regulation of transcription from RNA polymerase III promoter	3	2
GO:0070997	0.03	neuron death	182	39
GO:0070585	0.03	protein localization to mitochondrion	80	15
GO:0046488	0.03	phosphatidylinositol metabolic process	135	25
GO:0046717	0.03	acid secretion	43	8
GO:0086005	0.03	regulation of ventricular cardiac muscle cell action potential	19	7
GO:0039528	0.03	cytoplasmic pattern recognition receptor signaling pathway in response to virus	13	5
GO:0010769	0.03	regulation of cell morphogenesis involved in differentiation	199	41
GO:0044743	0.03	intracellular protein transmembrane import	30	8
GO:0036075	0.03	replacement ossification	24	7
GO:0001958	0.03	endochondral ossification	24	7
GO:0006386	0.03	termination of RNA polymerase III transcription	18	6
GO:0006385	0.03	transcription elongation from RNA polymerase III promoter	18	6
GO:0042472	0.03	inner ear morphogenesis	95	20
GO:0019348	0.03	dolichol metabolic process	4	2
GO:0016093	0.03	polyprenol metabolic process	4	2
GO:0002480	0.03	antigen processing and presentation of exogenous peptide antigen via MHC class I, TAP-independent	9	3
GO:0043200	0.03	response to amino acid stimulus	74	15
GO:0019320	0.03	hexose catabolic process	92	18
GO:0034698	0.03	response to gonadotropin stimulus	22	6
GO:0048025	0.02	negative regulation of mRNA splicing, via spliceosome	12	5
GO:0021548	0.02	pons development	12	4
GO:0002028	0.02	regulation of sodium ion transport	49	13
GO:0032925	0.02	regulation of activin receptor signaling pathway	20	5
GO:0086011	0.02	membrane repolarization involved in regulation of action potential	17	6
GO:0086013	0.02	membrane repolarization involved in regulation of cardiac muscle cell action potential	17	6
GO:0006261	0.02	DNA-dependent DNA replication	100	26
GO:0051052	0.02	regulation of DNA metabolic process	217	46
GO:0001696	0.02	gastric acid secretion	11	3
GO:0030865	0.02	cortical cytoskeleton organization	20	5
GO:0072001	0.02	renal system development	251	55
GO:0009649	0.02	entrainment of circadian clock	11	4
GO:0046677	0.02	response to antibiotic	38	11
GO:0014912	0.02	negative regulation of smooth muscle cell migration	10	6
GO:0046364	0.02	monosaccharide biosynthetic process	75	13
GO:0006369	0.02	termination of RNA polymerase II transcription	46	10
GO:0000491	0.02	small nucleolar ribonucleoprotein complex assembly	3	2
GO:0000492	0.02	box C/D snoRNP assembly	3	2
GO:0007566	0.02	embryo implantation	38	11
GO:2001021	0.02	negative regulation of response to DNA damage stimulus	34	8
GO:0006879	0.02	cellular iron ion homeostasis	68	14
GO:0001522	0.02	pseudouridine synthesis	17	5
GO:0022613	0.02	ribonucleoprotein complex biogenesis	258	59
GO:0006739	0.02	NADP metabolic process	28	7
GO:0010812	0.02	negative regulation of cell-substrate adhesion	34	10
GO:1902229	0.02	regulation of intrinsic apoptotic signaling pathway in response to DNA damage	23	7
GO:1902230	0.02	negative regulation of intrinsic apoptotic signaling pathway in response to DNA damage	22	6
GO:0032392	0.02	DNA geometric change	31	10
GO:2001022	0.02	positive regulation of response to DNA damage stimulus	49	12
GO:2000271	0.02	positive regulation of fibroblast apoptotic process	6	2
GO:0001890	0.02	placenta development	134	27
GO:0001101	0.02	response to acid	90	19
GO:0007250	0.02	activation of NF-kappaB-inducing kinase activity	18	5
GO:0043320	0.02	natural killer cell degranulation	3	2
GO:0001503	0.02	ossification	290	59
GO:0009112	0.02	nucleobase metabolic process	65	17
GO:0003357	0.02	noradrenergic neuron differentiation	6	4
GO:0070935	0.02	3'-UTR-mediated mRNA stabilization	11	4
GO:0043949	0.02	regulation of cAMP-mediated signaling	16	5
GO:0048483	0.02	autonomic nervous system development	51	14
GO:0043407	0.02	negative regulation of MAP kinase activity	66	17
GO:0046467	0.02	membrane lipid biosynthetic process	98	20
GO:0042743	0.02	hydrogen peroxide metabolic process	37	9
GO:0006661	0.02	phosphatidylinositol biosynthetic process	96	17
GO:0006474	0.02	N-terminal protein amino acid acetylation	10	3
GO:0048024	0.02	regulation of mRNA splicing, via spliceosome	36	9
GO:2000096	0.02	positive regulation of Wnt receptor signaling pathway, planar cell polarity pathway	4	2
GO:0060322	0.02	head development	52	12
GO:0005996	0.02	monosaccharide metabolic process	285	52
GO:0045069	0.02	regulation of viral genome replication	54	12
GO:0030318	0.02	melanocyte differentiation	34	7
GO:0071897	0.02	DNA biosynthetic process	36	9
GO:0051225	0.02	spindle assembly	45	11
GO:0043252	0.02	sodium-independent organic anion transport	12	3
GO:0006013	0.02	mannose metabolic process	9	3
GO:0032042	0.02	mitochondrial DNA metabolic process	13	5
GO:0010811	0.02	positive regulation of cell-substrate adhesion	65	14
GO:0051146	0.02	striated muscle cell differentiation	269	60
GO:0006304	0.02	DNA modification	73	16
GO:0035791	0.02	platelet-derived growth factor receptor-beta signaling pathway	7	3
GO:0006733	0.02	oxidoreduction coenzyme metabolic process	62	14
GO:0033512	0.02	L-lysine catabolic process to acetyl-CoA via saccharopine	3	2
GO:0010737	0.02	protein kinase A signaling cascade	14	3
GO:0030433	0.02	ER-associated protein catabolic process	36	7
GO:0039529	0.02	RIG-I signaling pathway	10	4
GO:0048251	0.02	elastic fiber assembly	6	2
GO:0070989	0.02	oxidative demethylation	11	4
GO:0071985	0.02	multivesicular body sorting pathway	4	2
GO:0061087	0.02	positive regulation of histone H3-K27 methylation	4	2
GO:0045665	0.02	negative regulation of neuron differentiation	53	17
GO:0072527	0.02	pyrimidine-containing compound metabolic process	75	16
GO:1901222	0.02	regulation of NIK/NF-kappaB cascade	19	5
GO:0050746	0.02	regulation of lipoprotein metabolic process	9	3
GO:0009247	0.02	glycolipid biosynthetic process	50	10
GO:0034101	0.02	erythrocyte homeostasis	100	22
GO:0050770	0.02	regulation of axonogenesis	101	25
GO:1900115	0.02	extracellular regulation of signal transduction	12	3
GO:1900116	0.02	extracellular negative regulation of signal transduction	12	3
GO:2000269	0.02	regulation of fibroblast apoptotic process	9	3
GO:0044346	0.02	fibroblast apoptotic process	10	4
GO:0006505	0.02	GPI anchor metabolic process	34	7
GO:0033615	0.02	mitochondrial proton-transporting ATP synthase complex assembly	2	2
GO:0010642	0.02	negative regulation of platelet-derived growth factor receptor signaling pathway	9	5
GO:0015879	0.02	carnitine transport	13	4
GO:0015838	0.02	amino-acid betaine transport	13	4
GO:0042752	0.02	regulation of circadian rhythm	33	7
GO:0044065	0.02	regulation of respiratory system process	16	5
GO:0060445	0.02	branching involved in salivary gland morphogenesis	24	7
GO:1901503	0.02	ether biosynthetic process	5	2
GO:0097384	0.02	cellular lipid biosynthetic process	5	2
GO:0008611	0.02	ether lipid biosynthetic process	5	2
GO:0036017	0.02	response to erythropoietin	4	3
GO:0036018	0.02	cellular response to erythropoietin	4	3
GO:0030866	0.02	cortical actin cytoskeleton organization	18	4
GO:0030199	0.02	collagen fibril organization	38	7
GO:0009650	0.02	UV protection	11	4
GO:0097242	0.02	beta-amyloid clearance	4	2
GO:0060563	0.02	neuroepithelial cell differentiation	46	10
GO:0060009	0.02	Sertoli cell development	8	5
GO:0003281	0.02	ventricular septum development	43	14
GO:0044539	0.02	long-chain fatty acid import	5	3
GO:0043116	0.02	negative regulation of vascular permeability	11	5
GO:0000398	0.02	mRNA splicing, via spliceosome	212	40
GO:0000377	0.02	RNA splicing, via transesterification reactions with bulged adenosine as nucleophile	212	40
GO:0043089	0.02	positive regulation of Cdc42 GTPase activity	9	3
GO:0019367	0.02	fatty acid elongation, saturated fatty acid	5	2
GO:0006027	0.02	glycosaminoglycan catabolic process	59	18
GO:0061005	0.02	cell differentiation involved in kidney development	42	11
GO:0060213	0.02	positive regulation of nuclear-transcribed mRNA poly(A) tail shortening	8	4
GO:0045110	0.02	intermediate filament bundle assembly	6	3
GO:0070734	0.02	histone H3-K27 methylation	7	3
GO:0061085	0.02	regulation of histone H3-K27 methylation	6	2
GO:0032780	0.02	negative regulation of ATPase activity	6	3
GO:0043457	0.02	regulation of cellular respiration	8	4
GO:0034982	0.02	mitochondrial protein processing	6	4
GO:0051125	0.02	regulation of actin nucleation	4	2
GO:0007007	0.02	inner mitochondrial membrane organization	10	4
GO:0043584	0.02	nose development	14	5
GO:2000095	0.02	regulation of Wnt receptor signaling pathway, planar cell polarity pathway	10	2
GO:0061029	0.02	eyelid development in camera-type eye	10	3
GO:2000052	0.02	positive regulation of non-canonical Wnt receptor signaling pathway	6	2
GO:0097062	0.02	dendritic spine maintenance	2	2
GO:0035552	0.02	oxidative single-stranded DNA demethylation	2	2
GO:0006672	0.02	ceramide metabolic process	65	12
GO:1900024	0.02	regulation of substrate adhesion-dependent cell spreading	11	3
GO:2000402	0.02	negative regulation of lymphocyte migration	3	3
GO:0010165	0.02	response to X-ray	23	4
GO:0001666	0.02	response to hypoxia	225	45
GO:0046440	0.02	L-lysine metabolic process	4	2
GO:0019474	0.02	L-lysine catabolic process to acetyl-CoA	4	2
GO:0019477	0.02	L-lysine catabolic process	4	2
GO:0032607	0.02	interferon-alpha production	16	5
GO:0032647	0.02	regulation of interferon-alpha production	16	5
GO:0032727	0.02	positive regulation of interferon-alpha production	11	4
GO:0045039	0.02	protein import into mitochondrial inner membrane	3	2
GO:0008090	0.02	retrograde axon cargo transport	6	3
GO:0090103	0.02	cochlea morphogenesis	22	7
GO:0010569	0.02	regulation of double-strand break repair via homologous recombination	13	3
GO:0051302	0.02	regulation of cell division	91	23
GO:0045739	0.02	positive regulation of DNA repair	28	7
GO:0061430	0.02	bone trabecula morphogenesis	11	3
GO:0060281	0.02	regulation of oocyte development	3	2
GO:0060282	0.02	positive regulation of oocyte development	2	2
GO:0008088	0.02	axon cargo transport	38	10
GO:0006515	0.02	misfolded or incompletely synthesized protein catabolic process	9	3
GO:0097067	0.02	cellular response to thyroid hormone stimulus	10	3
GO:0035567	0.02	non-canonical Wnt receptor signaling pathway	35	7
GO:0051149	0.02	positive regulation of muscle cell differentiation	57	14
GO:0070934	0.02	CRD-mediated mRNA stabilization	5	2
GO:0000185	0.02	activation of MAPKKK activity	8	4
GO:0061337	0.02	cardiac conduction	39	10
GO:0003205	0.02	cardiac chamber development	117	27
GO:0060343	0.02	trabecula formation	25	4
GO:0006768	0.02	biotin metabolic process	10	3
GO:0006921	0.02	cellular component disassembly involved in execution phase of apoptosis	86	21
GO:0003214	0.02	cardiac left ventricle morphogenesis	12	4
GO:0015697	0.02	quaternary ammonium group transport	14	4
GO:0051103	0.02	DNA ligation involved in DNA repair	6	4
GO:0070272	0.02	proton-transporting ATP synthase complex biogenesis	3	2
GO:0043461	0.02	proton-transporting ATP synthase complex assembly	3	2
GO:0032988	0.02	ribonucleoprotein complex disassembly	6	2
GO:0070861	0.02	regulation of protein exit from endoplasmic reticulum	5	2
GO:0045651	0.02	positive regulation of macrophage differentiation	10	5
GO:0014075	0.02	response to amine stimulus	35	10
GO:0000018	0.02	regulation of DNA recombination	48	8
GO:0060306	0.02	regulation of membrane repolarization	21	6
GO:0032328	0.02	alanine transport	5	2
GO:0044252	0.02	negative regulation of multicellular organismal metabolic process	5	2
GO:0030323	0.02	respiratory tube development	158	30
GO:0006403	0.02	RNA localization	143	33
GO:0046597	0.02	negative regulation of viral entry into host cell	5	2
GO:0031649	0.02	heat generation	14	6
GO:0038162	0.02	erythropoietin-mediated signaling pathway	2	2
GO:0045332	0.02	phospholipid translocation	14	3
GO:0034204	0.02	lipid translocation	14	3
GO:0046596	0.02	regulation of viral entry into host cell	6	2
GO:0030207	0.02	chondroitin sulfate catabolic process	13	6
GO:0085029	0.02	extracellular matrix assembly	12	5
GO:0032594	0.02	protein transport within lipid bilayer	3	2
GO:0032596	0.02	protein transport into membrane raft	2	2
GO:2000097	0.02	regulation of smooth muscle cell-matrix adhesion	3	3
GO:0007185	0.02	transmembrane receptor protein tyrosine phosphatase signaling pathway	7	2
GO:0031650	0.02	regulation of heat generation	10	5
GO:0030432	0.02	peristalsis	9	3
GO:0001921	0.02	positive regulation of receptor recycling	9	2
GO:0006376	0.02	mRNA splice site selection	18	5
GO:0040014	0.02	regulation of multicellular organism growth	78	15
GO:0032459	0.02	regulation of protein oligomerization	23	8
GO:2000675	0.02	negative regulation of type B pancreatic cell apoptotic process	4	2
GO:0043488	0.02	regulation of mRNA stability	39	8
GO:2000674	0.02	regulation of type B pancreatic cell apoptotic process	5	2
GO:0015908	0.02	fatty acid transport	62	12
GO:0016254	0.02	preassembly of GPI anchor in ER membrane	16	4
GO:1901185	0.02	negative regulation of ERBB signaling pathway	41	6
GO:0042059	0.02	negative regulation of epidermal growth factor receptor signaling pathway	41	6
GO:0048844	0.02	artery morphogenesis	48	13
GO:0031442	0.02	positive regulation of mRNA 3'-end processing	13	6
GO:0006552	0.02	leucine catabolic process	5	2
GO:0003208	0.02	cardiac ventricle morphogenesis	61	14
GO:0060730	0.02	regulation of intestinal epithelial structure maintenance	2	2
GO:0060135	0.02	maternal process involved in female pregnancy	47	10
GO:2000241	0.02	regulation of reproductive process	67	16
GO:0031987	0.02	locomotion involved in locomotory behavior	4	2
GO:0046496	0.02	nicotinamide nucleotide metabolic process	51	12
GO:0019362	0.02	pyridine nucleotide metabolic process	51	12
GO:0030513	0.02	positive regulation of BMP signaling pathway	30	10
GO:0003016	0.02	respiratory system process	26	6
GO:2001234	0.02	negative regulation of apoptotic signaling pathway	89	21
GO:0034110	0.02	regulation of homotypic cell-cell adhesion	17	6
GO:0046069	0.02	cGMP catabolic process	5	2
GO:0010944	0.02	negative regulation of transcription by competitive promoter binding	10	2
GO:0002087	0.02	regulation of respiratory gaseous exchange by neurological system process	13	4
GO:0086069	0.02	bundle of His cell to Purkinje myocyte communication	8	3
GO:0042245	0.02	RNA repair	2	2
GO:0007098	0.02	centrosome cycle	43	13
GO:0042770	0.02	signal transduction in response to DNA damage	121	20
GO:0031346	0.02	positive regulation of cell projection organization	149	33
GO:0006551	0.02	leucine metabolic process	7	2
GO:0018401	0.02	peptidyl-proline hydroxylation to 4-hydroxy-L-proline	6	2
GO:0046068	0.02	cGMP metabolic process	31	10
GO:0036293	0.02	response to decreased oxygen levels	227	45
GO:0060729	0.02	intestinal epithelial structure maintenance	4	3
GO:0046135	0.02	pyrimidine nucleoside catabolic process	21	5
GO:0032481	0.02	positive regulation of type I interferon production	74	15
GO:2001179	0.02	regulation of interleukin-10 secretion	9	2
GO:0010640	0.02	regulation of platelet-derived growth factor receptor signaling pathway	11	5
GO:0032926	0.02	negative regulation of activin receptor signaling pathway	9	3
GO:0032460	0.02	negative regulation of protein oligomerization	7	4
GO:0032463	0.02	negative regulation of protein homooligomerization	6	4
GO:0006283	0.02	transcription-coupled nucleotide-excision repair	47	10
GO:0001913	0.02	T cell mediated cytotoxicity	31	5
GO:0071578	0.02	zinc ion transmembrane import	3	2
GO:0070970	0.02	interleukin-2 secretion	4	3
GO:0065002	0.02	intracellular protein transmembrane transport	34	8
GO:0071806	0.02	protein transmembrane transport	34	8
GO:0071000	0.02	response to magnetism	2	2
GO:0001561	0.02	fatty acid alpha-oxidation	6	2
GO:2000378	0.02	negative regulation of reactive oxygen species metabolic process	12	5
GO:2000427	0.02	positive regulation of apoptotic cell clearance	2	2
GO:0035581	0.02	sequestering of extracellular ligand from receptor	6	2
GO:0090177	0.02	establishment of planar polarity involved in neural tube closure	14	4
GO:0010727	0.02	negative regulation of hydrogen peroxide metabolic process	3	2
GO:0030540	0.02	female genitalia development	16	5
GO:0008654	0.02	phospholipid biosynthetic process	215	41
GO:0008625	0.02	extrinsic apoptotic signaling pathway via death domain receptors	43	10
GO:0072665	0.02	protein localization to vacuole	13	3
GO:0040037	0.02	negative regulation of fibroblast growth factor receptor signaling pathway	11	5
GO:2000060	0.02	positive regulation of protein ubiquitination involved in ubiquitin-dependent protein catabolic proc	12	3
GO:0072608	0.02	interleukin-10 secretion	10	2
GO:0060346	0.02	bone trabecula formation	9	2
GO:0090331	0.02	negative regulation of platelet aggregation	5	3
GO:0038061	0.02	NIK/NF-kappaB cascade	25	6
GO:0008631	0.02	intrinsic apoptotic signaling pathway in response to oxidative stress	21	6
GO:0016578	0.02	histone deubiquitination	17	4
GO:0045540	0.02	regulation of cholesterol biosynthetic process	12	4
GO:0097066	0.02	response to thyroid hormone stimulus	13	3
GO:0048496	0.02	maintenance of organ identity	5	2
GO:0019371	0.02	cyclooxygenase pathway	13	4
GO:0002003	0.02	angiotensin maturation	12	3
GO:1902305	0.02	regulation of sodium ion transmembrane transport	26	7
GO:0031532	0.02	actin cytoskeleton reorganization	58	11
GO:0015939	0.02	pantothenate metabolic process	12	2
GO:0070662	0.02	mast cell proliferation	4	3
GO:0034391	0.02	regulation of smooth muscle cell apoptotic process	12	2
GO:0034390	0.02	smooth muscle cell apoptotic process	12	2
GO:0015886	0.02	heme transport	6	2
GO:0070932	0.02	histone H3 deacetylation	8	2
GO:0030258	0.02	lipid modification	133	24
GO:0006290	0.02	pyrimidine dimer repair	7	2
GO:1901856	0.02	negative regulation of cellular respiration	2	2
GO:0007624	0.02	ultradian rhythm	1	1
GO:0030539	0.02	male genitalia development	23	4
GO:0060307	0.02	regulation of ventricular cardiac muscle cell membrane repolarization	13	4
GO:0050931	0.02	pigment cell differentiation	38	7
GO:0060348	0.02	bone development	114	21
GO:0009399	0.02	nitrogen fixation	1	1
GO:2000050	0.02	regulation of non-canonical Wnt receptor signaling pathway	12	2
GO:0010189	0.02	vitamin E biosynthetic process	1	1
GO:0060816	0.02	random inactivation of X chromosome	1	1
GO:0034104	0.02	negative regulation of tissue remodeling	13	3
GO:0034443	0.02	negative regulation of lipoprotein oxidation	3	2
GO:0051898	0.02	negative regulation of protein kinase B signaling cascade	22	7
GO:0045646	0.02	regulation of erythrocyte differentiation	34	10
GO:2000171	0.02	negative regulation of dendrite development	4	3
GO:0006021	0.02	inositol biosynthetic process	4	2
GO:0061302	0.02	smooth muscle cell-matrix adhesion	5	3
GO:0022037	0.02	metencephalon development	86	16
GO:0031047	0.02	gene silencing by RNA	62	10
GO:0006091	0.02	generation of precursor metabolites and energy	401	70
GO:0086070	0.02	SA node cell to atrial cardiac muscle cell communication	5	4
GO:0071156	0.02	regulation of cell cycle arrest	94	18
GO:0050783	0.02	cocaine metabolic process	1	1
GO:0046448	0.02	tropane alkaloid metabolic process	1	1
GO:0032354	0.02	response to follicle-stimulating hormone stimulus	11	4
GO:0007520	0.02	myoblast fusion	20	5
GO:0051127	0.02	positive regulation of actin nucleation	1	1
GO:0042723	0.02	thiamine-containing compound metabolic process	5	2
GO:0071469	0.02	cellular response to alkalinity	1	1
GO:0071526	0.02	semaphorin-plexin signaling pathway	17	6
GO:0030218	0.02	erythrocyte differentiation	93	20
GO:0010107	0.02	potassium ion import	6	2
GO:0003096	0.02	renal sodium ion transport	4	2
GO:0044272	0.02	sulfur compound biosynthetic process	119	23
GO:0043048	0.02	dolichyl monophosphate biosynthetic process	1	1
GO:0035336	0.02	long-chain fatty-acyl-CoA metabolic process	22	4
GO:0019389	0.02	glucuronoside metabolic process	1	1
GO:0019391	0.02	glucuronoside catabolic process	1	1
GO:0071461	0.02	cellular response to redox state	1	1
GO:0015728	0.02	mevalonate transport	1	1
GO:0002063	0.02	chondrocyte development	14	5
GO:0016095	0.02	polyprenol catabolic process	1	1
GO:0010446	0.02	response to alkalinity	2	1
GO:0071385	0.02	cellular response to glucocorticoid stimulus	22	6
GO:0030178	0.02	negative regulation of Wnt receptor signaling pathway	115	22
GO:0006264	0.02	mitochondrial DNA replication	9	3
GO:0070071	0.02	proton-transporting two-sector ATPase complex assembly	5	2
GO:0034442	0.02	regulation of lipoprotein oxidation	4	2
GO:2000010	0.02	positive regulation of protein localization to cell surface	3	3
GO:0090181	0.02	regulation of cholesterol metabolic process	19	5
GO:0033566	0.02	gamma-tubulin complex localization	2	1
GO:0006301	0.02	postreplication repair	16	4
GO:0018874	0.02	benzoate metabolic process	1	1
GO:0000002	0.02	mitochondrial genome maintenance	18	5
GO:0051764	0.02	actin crosslink formation	8	4
GO:0051482	0.02	elevation of cytosolic calcium ion concentration involved in phospholipase C-activating G-protein co	14	4
GO:0048013	0.02	ephrin receptor signaling pathway	26	5
GO:0006106	0.02	fumarate metabolic process	3	1
GO:0031400	0.02	negative regulation of protein modification process	347	73
GO:0071215	0.02	cellular response to abscisic acid stimulus	1	1
GO:0009737	0.02	response to abscisic acid stimulus	1	1
GO:0009738	0.02	abscisic acid mediated signaling pathway	1	1
GO:0009787	0.02	regulation of abscisic acid mediated signaling pathway	1	1
GO:0009789	0.02	positive regulation of abscisic acid mediated signaling pathway	1	1
GO:0030166	0.02	proteoglycan biosynthetic process	49	11
GO:0019408	0.02	dolichol biosynthetic process	1	1
GO:0016094	0.02	polyprenol biosynthetic process	1	1
GO:0007062	0.02	sister chromatid cohesion	34	9
GO:0051412	0.02	response to corticosterone stimulus	18	5
GO:0001560	0.02	regulation of cell growth by extracellular stimulus	3	1
GO:2000768	0.02	positive regulation of nephron tubule epithelial cell differentiation	3	2
GO:2000698	0.02	positive regulation of epithelial cell differentiation involved in kidney development	3	2
GO:0042999	0.02	regulation of Golgi to plasma membrane CFTR protein transport	1	1
GO:0043002	0.02	negative regulation of Golgi to plasma membrane CFTR protein transport	1	1
GO:0043004	0.02	cytoplasmic sequestering of CFTR protein	1	1
GO:0033693	0.02	neurofilament bundle assembly	1	1
GO:0070304	0.02	positive regulation of stress-activated protein kinase signaling cascade	60	14
GO:0003401	0.02	axis elongation	30	8
GO:0010225	0.02	response to UV-C	10	3
GO:0071684	0.02	organism emergence from protective structure	4	1
GO:0035188	0.02	hatching	4	1
GO:0001835	0.02	blastocyst hatching	4	1
GO:0060711	0.02	labyrinthine layer development	41	10
GO:0060052	0.02	neurofilament cytoskeleton organization	8	3
GO:2000649	0.02	regulation of sodium ion transmembrane transporter activity	21	6
GO:0048861	0.02	leukemia inhibitory factor signaling pathway	4	2
GO:0021747	0.02	cochlear nucleus development	2	1
GO:0002432	0.02	granuloma formation	1	1
GO:0097050	0.02	type B pancreatic cell apoptotic process	7	2
GO:0042249	0.02	establishment of planar polarity of embryonic epithelium	15	4
GO:0072182	0.02	regulation of nephron tubule epithelial cell differentiation	11	3
GO:0060262	0.02	negative regulation of N-terminal protein palmitoylation	1	1
GO:0060254	0.02	regulation of N-terminal protein palmitoylation	1	1
GO:0002323	0.02	natural killer cell activation involved in immune response	7	2
GO:0070206	0.02	protein trimerization	32	7
GO:0007352	0.02	zygotic specification of dorsal/ventral axis	3	1
GO:0090330	0.02	regulation of platelet aggregation	10	4
GO:0048339	0.02	paraxial mesoderm development	18	4
GO:0072148	0.02	epithelial cell fate commitment	15	7
GO:0006349	0.02	regulation of gene expression by genetic imprinting	17	4
GO:2000811	0.02	negative regulation of anoikis	15	5
GO:0032874	0.02	positive regulation of stress-activated MAPK cascade	59	13
GO:0006501	0.02	C-terminal protein lipidation	25	5
GO:2001181	0.02	positive regulation of interleukin-10 secretion	3	1
GO:0032897	0.02	negative regulation of viral transcription	15	3
GO:0010738	0.02	regulation of protein kinase A signaling cascade	11	2
GO:0019471	0.02	4-hydroxyproline metabolic process	10	2
GO:0003279	0.02	cardiac septum development	62	18
GO:0019985	0.02	translesion synthesis	9	3
GO:0030497	0.02	fatty acid elongation	8	2
GO:0034111	0.02	negative regulation of homotypic cell-cell adhesion	7	3
GO:1900169	0.02	regulation of glucocorticoid mediated signaling pathway	1	1
GO:0043402	0.02	glucocorticoid mediated signaling pathway	1	1
GO:0045210	0.02	FasL biosynthetic process	2	1
GO:0035695	0.02	mitochondrion degradation by induced vacuole formation	1	1
GO:0046778	0.02	modification by virus of host mRNA processing	2	1
GO:0001573	0.02	ganglioside metabolic process	13	5
GO:2000377	0.02	regulation of reactive oxygen species metabolic process	61	16
GO:0036092	0.02	phosphatidylinositol-3-phosphate biosynthetic process	9	2
GO:0031441	0.02	negative regulation of mRNA 3'-end processing	2	2
GO:0035904	0.01	aorta development	22	7
GO:0035909	0.01	aorta morphogenesis	20	7
GO:0070212	0.01	protein poly-ADP-ribosylation	3	2
GO:0022038	0.01	corpus callosum development	10	2
GO:0010265	0.01	SCF complex assembly	1	1
GO:0015828	0.01	tyrosine transport	1	1
GO:0032836	0.01	glomerular basement membrane development	10	3
GO:0071384	0.01	cellular response to corticosteroid stimulus	24	6
GO:0034969	0.01	histone arginine methylation	8	3
GO:0007171	0.01	activation of transmembrane receptor protein tyrosine kinase activity	10	4
GO:0035767	0.01	endothelial cell chemotaxis	12	4
GO:2000679	0.01	positive regulation of transcription regulatory region DNA binding	7	3
GO:0007066	0.01	female meiosis sister chromatid cohesion	2	1
GO:0002262	0.01	myeloid cell homeostasis	117	25
GO:0048147	0.01	negative regulation of fibroblast proliferation	24	6
GO:0060437	0.01	lung growth	4	2
GO:0051031	0.01	tRNA transport	1	1
GO:0006409	0.01	tRNA export from nucleus	1	1
GO:0071243	0.01	cellular response to arsenic-containing substance	6	2
GO:0003062	0.01	regulation of heart rate by chemical signal	6	2
GO:0090407	0.01	organophosphate biosynthetic process	525	104
GO:0071109	0.01	superior temporal gyrus development	2	2
GO:2001183	0.01	negative regulation of interleukin-12 secretion	2	1
GO:2001182	0.01	regulation of interleukin-12 secretion	2	1
GO:2001180	0.01	negative regulation of interleukin-10 secretion	2	1
GO:0039656	0.01	modulation by virus of host gene expression	3	1
GO:0042023	0.01	DNA endoreduplication	7	3
GO:0032876	0.01	negative regulation of DNA endoreduplication	5	2
GO:0032875	0.01	regulation of DNA endoreduplication	7	3
GO:1900222	0.01	negative regulation of beta-amyloid clearance	3	1
GO:1900221	0.01	regulation of beta-amyloid clearance	3	1
GO:0032922	0.01	circadian regulation of gene expression	14	3
GO:2000323	0.01	negative regulation of glucocorticoid receptor signaling pathway	1	1
GO:2000322	0.01	regulation of glucocorticoid receptor signaling pathway	1	1
GO:0043316	0.01	cytotoxic T cell degranulation	1	1
GO:2000373	0.01	positive regulation of DNA topoisomerase (ATP-hydrolyzing) activity	2	1
GO:2000371	0.01	regulation of DNA topoisomerase (ATP-hydrolyzing) activity	2	1
GO:0060177	0.01	regulation of angiotensin metabolic process	14	3
GO:0002002	0.01	regulation of angiotensin levels in blood	14	3
GO:0071955	0.01	recycling endosome to Golgi transport	1	1
GO:0072012	0.01	glomerulus vasculature development	18	6
GO:0061437	0.01	renal system vasculature development	19	6
GO:0061440	0.01	kidney vasculature development	19	6
GO:0048821	0.01	erythrocyte development	24	6
GO:0045163	0.01	clustering of voltage-gated potassium channels	3	2
GO:0097034	0.01	mitochondrial respiratory chain complex IV biogenesis	5	2
GO:0033617	0.01	mitochondrial respiratory chain complex IV assembly	5	2
GO:0072139	0.01	glomerular parietal epithelial cell differentiation	3	2
GO:0009957	0.01	epidermal cell fate specification	4	2
GO:0010911	0.01	regulation of isomerase activity	3	1
GO:0010912	0.01	positive regulation of isomerase activity	3	1
GO:0014821	0.01	phasic smooth muscle contraction	16	4
GO:0048368	0.01	lateral mesoderm development	14	2
GO:0006650	0.01	glycerophospholipid metabolic process	234	46
GO:0015858	0.01	nucleoside transport	14	3
GO:0046485	0.01	ether lipid metabolic process	8	2
GO:2000042	0.01	negative regulation of double-strand break repair via homologous recombination	1	1
GO:0048749	0.01	compound eye development	2	1
GO:0070192	0.01	chromosome organization involved in meiosis	34	8
GO:0035234	0.01	germ cell programmed cell death	4	3
GO:0034589	0.01	hydroxyproline transport	1	1
GO:0015826	0.01	threonine transport	1	1
GO:0060304	0.01	regulation of phosphatidylinositol dephosphorylation	1	1
GO:0016128	0.01	phytosteroid metabolic process	1	1
GO:0016129	0.01	phytosteroid biosynthetic process	1	1
GO:0008204	0.01	ergosterol metabolic process	1	1
GO:0006696	0.01	ergosterol biosynthetic process	1	1
GO:0003416	0.01	endochondral bone growth	17	3
GO:2000425	0.01	regulation of apoptotic cell clearance	5	2
GO:2000672	0.01	negative regulation of motor neuron apoptotic process	1	1
GO:2000671	0.01	regulation of motor neuron apoptotic process	1	1
GO:0097049	0.01	motor neuron apoptotic process	1	1
GO:0051083	0.01	'de novo' cotranslational protein folding	2	1
GO:0086009	0.01	membrane repolarization	23	6
GO:2000680	0.01	regulation of rubidium ion transport	2	1
GO:0035826	0.01	rubidium ion transport	2	1
GO:0042816	0.01	vitamin B6 metabolic process	4	2
GO:0046916	0.01	cellular transition metal ion homeostasis	97	19
GO:0048871	0.01	multicellular organismal homeostasis	188	40
GO:0034343	0.01	type III interferon production	3	2
GO:0034344	0.01	regulation of type III interferon production	3	2
GO:0009597	0.01	detection of virus	3	2
GO:0046294	0.01	formaldehyde catabolic process	2	1
GO:1900026	0.01	positive regulation of substrate adhesion-dependent cell spreading	7	2
GO:0090327	0.01	negative regulation of locomotion involved in locomotory behavior	1	1
GO:0090325	0.01	regulation of locomotion involved in locomotory behavior	1	1
GO:0031651	0.01	negative regulation of heat generation	1	1
GO:0003206	0.01	cardiac chamber morphogenesis	100	22
GO:0071879	0.01	positive regulation of adrenergic receptor signaling pathway	2	1
GO:0071205	0.01	protein localization to juxtaparanode region of axon	4	2
GO:0006573	0.01	valine metabolic process	8	2
GO:0009648	0.01	photoperiodism	8	2
GO:0031100	0.01	organ regeneration	41	14
GO:0043931	0.01	ossification involved in bone maturation	10	2
GO:0015888	0.01	thiamine transport	1	1
GO:0015824	0.01	proline transport	7	2
GO:0046365	0.01	monosaccharide catabolic process	97	18
GO:0006839	0.01	mitochondrial transport	154	32
GO:0050766	0.01	positive regulation of phagocytosis	30	6
GO:0006506	0.01	GPI anchor biosynthetic process	32	6
GO:0017126	0.01	nucleologenesis	1	1
GO:0060602	0.01	branch elongation of an epithelium	17	6
GO:2000677	0.01	regulation of transcription regulatory region DNA binding	20	5
GO:0035971	0.01	peptidyl-histidine dephosphorylation	1	1
GO:0003222	0.01	ventricular trabecula myocardium morphogenesis	9	4
GO:0060767	0.01	epithelial cell proliferation involved in prostate gland development	11	4
GO:0000055	0.01	ribosomal large subunit export from nucleus	1	1
GO:2001252	0.01	positive regulation of chromosome organization	49	13
GO:2000058	0.01	regulation of protein ubiquitination involved in ubiquitin-dependent protein catabolic process	16	3
GO:0046718	0.01	viral entry into host cell	20	4
GO:0030037	0.01	actin filament reorganization involved in cell cycle	1	1
GO:0015949	0.01	nucleobase-containing small molecule interconversion	18	6
GO:1901350	0.01	cell-cell signaling involved in cell-cell junction organization	1	1
GO:2000259	0.01	positive regulation of protein activation cascade	2	1
GO:0045917	0.01	positive regulation of complement activation	2	1
GO:0001970	0.01	positive regulation of activation of membrane attack complex	2	1
GO:0021954	0.01	central nervous system neuron development	59	13
GO:0050482	0.01	arachidonic acid secretion	19	4
GO:0071285	0.01	cellular response to lithium ion	16	4
GO:0003365	0.01	establishment of cell polarity involved in ameboidal cell migration	2	1
GO:0035617	0.01	stress granule disassembly	2	1
GO:0051664	0.01	nuclear pore localization	1	1
GO:0051292	0.01	nuclear pore complex assembly	7	2
GO:0031081	0.01	nuclear pore distribution	1	1
GO:0006999	0.01	nuclear pore organization	10	4
GO:0003017	0.01	lymph circulation	1	1
GO:0019605	0.01	butyrate metabolic process	2	1
GO:0060688	0.01	regulation of morphogenesis of a branching structure	50	11
GO:0060770	0.01	negative regulation of epithelial cell proliferation involved in prostate gland development	7	2
GO:2001242	0.01	regulation of intrinsic apoptotic signaling pathway	73	16
GO:0033209	0.01	tumor necrosis factor-mediated signaling pathway	36	7
GO:0003230	0.01	cardiac atrium development	28	9
GO:0008156	0.01	negative regulation of DNA replication	37	9
GO:2000727	0.01	positive regulation of cardiac muscle cell differentiation	5	1
GO:0035526	0.01	retrograde transport, plasma membrane to Golgi	2	1
GO:0034401	0.01	regulation of transcription by chromatin organization	1	1
GO:0060768	0.01	regulation of epithelial cell proliferation involved in prostate gland development	10	3
GO:0033629	0.01	negative regulation of cell adhesion mediated by integrin	8	3
GO:0031023	0.01	microtubule organizing center organization	68	17
GO:0045662	0.01	negative regulation of myoblast differentiation	11	6
GO:2000008	0.01	regulation of protein localization to cell surface	15	4
GO:0009159	0.01	deoxyribonucleoside monophosphate catabolic process	2	1
GO:0070715	0.01	sodium-dependent organic cation transport	1	1
GO:0060731	0.01	positive regulation of intestinal epithelial structure maintenance	1	1
GO:0052097	0.01	interspecies quorum sensing	1	1
GO:0052106	0.01	quorum sensing involved in interaction with host	1	1
GO:0048874	0.01	homeostasis of number of cells in a free-living population	1	1
GO:0009372	0.01	quorum sensing	1	1
GO:0060999	0.01	positive regulation of dendritic spine development	12	3
GO:2000984	0.01	negative regulation of ATP citrate synthase activity	3	1
GO:2000983	0.01	regulation of ATP citrate synthase activity	3	1
GO:0070625	0.01	zymogen granule exocytosis	1	1
GO:1901421	0.01	positive regulation of response to alcohol	3	1
GO:0060447	0.01	bud outgrowth involved in lung branching	3	1
GO:0006656	0.01	phosphatidylcholine biosynthetic process	27	10
GO:0071941	0.01	nitrogen cycle metabolic process	14	4
GO:0034444	0.01	regulation of plasma lipoprotein particle oxidation	2	1
GO:0034445	0.01	negative regulation of plasma lipoprotein particle oxidation	2	1
GO:0097368	0.01	establishment of Sertoli cell barrier	1	1
GO:0046465	0.01	dolichyl diphosphate metabolic process	2	1
GO:0006489	0.01	dolichyl diphosphate biosynthetic process	2	1
GO:0045746	0.01	negative regulation of Notch signaling pathway	18	4
GO:0045041	0.01	protein import into mitochondrial intermembrane space	1	1
GO:0034380	0.01	high-density lipoprotein particle assembly	7	3
GO:0006266	0.01	DNA ligation	11	5
GO:0048806	0.01	genitalia development	47	8
GO:0042161	0.01	lipoprotein oxidation	5	2
GO:0042160	0.01	lipoprotein modification	5	2
GO:0015816	0.01	glycine transport	2	1
GO:0015688	0.01	iron chelate transport	2	1
GO:0015891	0.01	siderophore transport	2	1
GO:0009162	0.01	deoxyribonucleoside monophosphate metabolic process	4	2
GO:0086065	0.01	cell communication involved in cardiac conduction	30	8
GO:0000079	0.01	regulation of cyclin-dependent protein serine/threonine kinase activity	87	23
GO:0046931	0.01	pore complex assembly	9	2
GO:0046368	0.01	GDP-L-fucose metabolic process	2	1
GO:0042351	0.01	'de novo' GDP-L-fucose biosynthetic process	2	1
GO:0042350	0.01	GDP-L-fucose biosynthetic process	2	1
GO:0021955	0.01	central nervous system neuron axonogenesis	27	6
GO:0030309	0.01	poly-N-acetyllactosamine metabolic process	3	1
GO:0086018	0.01	SA node cell to atrial cardiac muscle cell signalling	4	3
GO:0086015	0.01	regulation of SA node cell action potential	4	3
GO:0000290	0.01	deadenylation-dependent decapping of nuclear-transcribed mRNA	5	2
GO:0038101	0.01	sequestering of nodal from receptor via nodal binding	1	1
GO:0048708	0.01	astrocyte differentiation	43	12
GO:0006213	0.01	pyrimidine nucleoside metabolic process	51	10
GO:0090527	0.01	actin filament reorganization	2	1
GO:0044258	0.01	intestinal lipid catabolic process	1	1
GO:0018350	0.01	protein esterification	1	1
GO:0048026	0.01	positive regulation of mRNA splicing, via spliceosome	7	2
GO:0060904	0.01	regulation of protein folding in endoplasmic reticulum	1	1
GO:0046037	0.01	GMP metabolic process	5	1
GO:0046185	0.01	aldehyde catabolic process	8	2
GO:0019511	0.01	peptidyl-proline hydroxylation	8	2
GO:0006636	0.01	unsaturated fatty acid biosynthetic process	61	9
GO:0060560	0.01	developmental growth involved in morphogenesis	139	27
GO:0051290	0.01	protein heterotetramerization	7	2
GO:0051350	0.01	negative regulation of lyase activity	25	4
GO:0045747	0.01	positive regulation of Notch signaling pathway	19	5
GO:0071877	0.01	regulation of adrenergic receptor signaling pathway	4	1
GO:0021639	0.01	trochlear nerve morphogenesis	1	1
GO:0021642	0.01	trochlear nerve formation	1	1
GO:0021703	0.01	locus ceruleus development	1	1
GO:1901163	0.01	regulation of trophoblast cell migration	5	2
GO:0061450	0.01	trophoblast cell migration	5	2
GO:0010499	0.01	proteasomal ubiquitin-independent protein catabolic process	4	1
GO:0034971	0.01	histone H3-R17 methylation	1	1
GO:0072144	0.01	glomerular mesangial cell development	4	2
GO:0071233	0.01	cellular response to leucine	2	1
GO:0072160	0.01	nephron tubule epithelial cell differentiation	13	3
GO:0071228	0.01	cellular response to tumor cell	1	1
GO:0051782	0.01	negative regulation of cell division	8	4
GO:0046784	0.01	intronless viral mRNA export from host nucleus	8	2
GO:0034453	0.01	microtubule anchoring	34	13
GO:0070367	0.01	negative regulation of hepatocyte differentiation	1	1
GO:0030070	0.01	insulin processing	2	1
GO:0043000	0.01	Golgi to plasma membrane CFTR protein transport	2	1
GO:0006553	0.01	lysine metabolic process	9	2
GO:0006554	0.01	lysine catabolic process	9	2
GO:0045851	0.01	pH reduction	24	4
GO:0060426	0.01	lung vasculature development	8	3
GO:0035338	0.01	long-chain fatty-acyl-CoA biosynthetic process	17	3
GO:0007099	0.01	centriole replication	13	3
GO:0033211	0.01	adiponectin-mediated signaling pathway	4	1
GO:0034315	0.01	regulation of Arp2/3 complex-mediated actin nucleation	1	1
GO:2000696	0.01	regulation of epithelial cell differentiation involved in kidney development	13	3
GO:0032484	0.01	Ral protein signal transduction	2	1
GO:0007029	0.01	endoplasmic reticulum organization	24	5
GO:0097190	0.01	apoptotic signaling pathway	404	78
GO:0043496	0.01	regulation of protein homodimerization activity	14	5
GO:0006500	0.01	N-terminal protein palmitoylation	2	1
GO:0072109	0.01	glomerular mesangium development	10	4
GO:0021952	0.01	central nervous system projection neuron axonogenesis	21	5
GO:0006275	0.01	regulation of DNA replication	101	23
GO:0043049	0.01	otic placode formation	4	2
GO:0022616	0.01	DNA strand elongation	37	10
GO:0097501	0.01	stress response to metal ion	4	2
GO:0000768	0.01	syncytium formation by plasma membrane fusion	22	5
GO:0071479	0.01	cellular response to ionizing radiation	44	11
GO:0061033	0.01	secretion by lung epithelial cell involved in lung growth	2	1
GO:0045899	0.01	positive regulation of RNA polymerase II transcriptional preinitiation complex assembly	3	1
GO:0002477	0.01	antigen processing and presentation of exogenous peptide antigen via MHC class Ib	2	1
GO:0002481	0.01	antigen processing and presentation of exogenous protein antigen via MHC class Ib, TAP-dependent	2	1
GO:0002428	0.01	antigen processing and presentation of peptide antigen via MHC class Ib	2	1
GO:2000870	0.01	regulation of progesterone secretion	2	1
GO:0015992	0.01	proton transport	66	12
GO:0006478	0.01	peptidyl-tyrosine sulfation	2	1
GO:0048484	0.01	enteric nervous system development	22	5
GO:0033227	0.01	dsRNA transport	2	1
GO:0061384	0.01	heart trabecula morphogenesis	22	5
GO:0050767	0.01	regulation of neurogenesis	419	90
GO:0034766	0.01	negative regulation of ion transmembrane transport	14	4
GO:0071543	0.01	diphosphoinositol polyphosphate metabolic process	1	1
GO:0071544	0.01	diphosphoinositol polyphosphate catabolic process	1	1
GO:0015959	0.01	diadenosine polyphosphate metabolic process	3	2
GO:0015961	0.01	diadenosine polyphosphate catabolic process	1	1
GO:0043973	0.01	histone H3-K4 acetylation	1	1
GO:0000972	0.01	transcription-dependent tethering of RNA polymerase II gene DNA at nuclear periphery	1	1
GO:1901570	0.01	fatty acid derivative biosynthetic process	53	8
GO:0086019	0.01	cell-cell signaling involved in cardiac conduction	15	6
GO:0046456	0.01	icosanoid biosynthetic process	53	8
GO:0009123	0.01	nucleoside monophosphate metabolic process	157	31
GO:0070235	0.01	regulation of activation-induced cell death of T cells	1	1
GO:0070236	0.01	negative regulation of activation-induced cell death of T cells	1	1
GO:0032776	0.01	DNA methylation on cytosine	4	2
GO:0010424	0.01	DNA methylation on cytosine within a CG sequence	3	1
GO:0019673	0.01	GDP-mannose metabolic process	8	2
GO:0048388	0.01	endosomal lumen acidification	3	1
GO:0021622	0.01	oculomotor nerve morphogenesis	2	1
GO:0021623	0.01	oculomotor nerve formation	2	1
GO:1901491	0.01	negative regulation of lymphangiogenesis	1	1
GO:0051593	0.01	response to folic acid	8	3
GO:0000052	0.01	citrulline metabolic process	11	3
GO:0050773	0.01	regulation of dendrite development	75	15
GO:0006356	0.01	regulation of transcription from RNA polymerase I promoter	11	3
GO:0032845	0.01	negative regulation of homeostatic process	25	7
GO:0072522	0.01	purine-containing compound biosynthetic process	224	48
GO:0002042	0.01	cell migration involved in sprouting angiogenesis	27	6
GO:0021577	0.01	hindbrain structural organization	2	1
GO:0021589	0.01	cerebellum structural organization	2	1
GO:0043503	0.01	skeletal muscle fiber adaptation	2	1
GO:0060373	0.01	regulation of ventricular cardiac muscle cell membrane depolarization	7	3
GO:0001555	0.01	oocyte growth	2	1
GO:0010212	0.01	response to ionizing radiation	116	28
GO:0009629	0.01	response to gravity	9	3
GO:2000104	0.01	negative regulation of DNA-dependent DNA replication	11	2
GO:0043401	0.01	steroid hormone mediated signaling pathway	4	2
GO:0010623	0.01	developmental programmed cell death	25	6
GO:0060235	0.01	lens induction in camera-type eye	6	2
GO:0000375	0.01	RNA splicing, via transesterification reactions	217	40
GO:0061515	0.01	myeloid cell development	31	8
GO:0060693	0.01	regulation of branching involved in salivary gland morphogenesis	9	4
GO:2000384	0.01	negative regulation of ectoderm development	1	1
GO:0072610	0.01	interleukin-12 secretion	4	1
GO:0032060	0.01	bleb assembly	5	1
GO:0070741	0.01	response to interleukin-6	20	4
GO:0051186	0.01	cofactor metabolic process	242	47
GO:0010939	0.01	regulation of necrotic cell death	14	5
GO:0050772	0.01	positive regulation of axonogenesis	42	11
GO:0072395	0.01	signal transduction involved in cell cycle checkpoint	68	12
GO:0035666	0.01	TRIF-dependent toll-like receptor signaling pathway	76	18
GO:0002318	0.01	myeloid progenitor cell differentiation	5	2
GO:0003144	0.01	embryonic heart tube formation	1	1
GO:2000177	0.01	regulation of neural precursor cell proliferation	54	13
GO:0030510	0.01	regulation of BMP signaling pathway	70	16
GO:0040009	0.01	regulation of growth rate	3	1
GO:0006732	0.01	coenzyme metabolic process	194	39
GO:0097037	0.01	heme export	1	1
GO:2000048	0.01	negative regulation of cell-cell adhesion mediated by cadherin	3	1
GO:0033633	0.01	negative regulation of cell-cell adhesion mediated by integrin	3	1
GO:0051791	0.01	medium-chain fatty acid metabolic process	3	1
GO:0060024	0.01	rhythmic synaptic transmission	6	1
GO:0034975	0.01	protein folding in endoplasmic reticulum	2	1
GO:0006622	0.01	protein targeting to lysosome	9	2
GO:0010730	0.01	negative regulation of hydrogen peroxide biosynthetic process	1	1
GO:0031062	0.01	positive regulation of histone methylation	19	5
GO:0019859	0.01	thymine metabolic process	3	1
GO:0034499	0.01	late endosome to Golgi transport	2	1
GO:0046292	0.01	formaldehyde metabolic process	3	1
GO:0048845	0.01	venous blood vessel morphogenesis	9	4
GO:0055075	0.01	potassium ion homeostasis	9	3
GO:0042178	0.01	xenobiotic catabolic process	10	2
GO:0072105	0.01	ureteric peristalsis	1	1
GO:0014849	0.01	ureter smooth muscle contraction	1	1
GO:0002017	0.01	regulation of blood volume by renal aldosterone	2	1
GO:0035694	0.01	mitochondrial protein catabolic process	3	1
GO:0006991	0.01	response to sterol depletion	8	4
GO:0019800	0.01	peptide cross-linking via chondroitin 4-sulfate glycosaminoglycan	6	4
GO:0070668	0.01	positive regulation of mast cell proliferation	3	2
GO:0070666	0.01	regulation of mast cell proliferation	3	2
GO:0072143	0.01	mesangial cell development	5	2
GO:0072141	0.01	renal interstitial cell development	6	3
GO:0060323	0.01	head morphogenesis	35	7
GO:0045655	0.01	regulation of monocyte differentiation	10	4
GO:2000352	0.01	negative regulation of endothelial cell apoptotic process	13	4
GO:0010715	0.01	regulation of extracellular matrix disassembly	7	2
GO:0032100	0.01	positive regulation of appetite	3	1
GO:0032097	0.01	positive regulation of response to food	3	1
GO:0070537	0.01	histone H2A K63-linked deubiquitination	3	1
GO:0071428	0.01	rRNA-containing ribonucleoprotein complex export from nucleus	3	1
GO:0071426	0.01	ribonucleoprotein complex export from nucleus	3	1
GO:0071166	0.01	ribonucleoprotein complex localization	5	1
GO:0033750	0.01	ribosome localization	3	1
GO:0033753	0.01	establishment of ribosome localization	3	1
GO:0000054	0.01	ribosomal subunit export from nucleus	3	1
GO:0090161	0.01	Golgi ribbon formation	3	2
GO:0006517	0.01	protein deglycosylation	2	1
GO:0070977	0.01	bone maturation	12	2
GO:0010770	0.01	positive regulation of cell morphogenesis involved in differentiation	35	8
GO:0086067	0.01	AV node cell to bundle of His cell communication	5	2
GO:0072195	0.01	kidney smooth muscle cell differentiation	2	1
GO:0072008	0.01	glomerular mesangial cell differentiation	5	2
GO:0043467	0.01	regulation of generation of precursor metabolites and energy	59	11
GO:0033194	0.01	response to hydroperoxide	10	3
GO:0090241	0.01	negative regulation of histone H4 acetylation	2	1
GO:0050919	0.01	negative chemotaxis	12	6
GO:0090091	0.01	positive regulation of extracellular matrix disassembly	1	1
GO:0031058	0.01	positive regulation of histone modification	41	11
GO:0019370	0.01	leukotriene biosynthetic process	26	4
GO:0042360	0.01	vitamin E metabolic process	4	1
GO:0007000	0.01	nucleolus organization	4	1
GO:0008652	0.01	cellular amino acid biosynthetic process	105	21
GO:0018262	0.01	isopeptide cross-linking	2	1
GO:0018153	0.01	isopeptide cross-linking via N6-(L-isoglutamyl)-L-lysine	2	1
GO:0032464	0.01	positive regulation of protein homooligomerization	8	2
GO:0035524	0.01	proline transmembrane transport	2	1
GO:0048012	0.01	hepatocyte growth factor receptor signaling pathway	6	2
GO:0060544	0.01	regulation of necroptosis	5	3
GO:0001991	0.01	regulation of systemic arterial blood pressure by circulatory renin-angiotensin	19	3
GO:0043619	0.01	regulation of transcription from RNA polymerase II promoter in response to oxidative stress	6	2
GO:0009186	0.01	deoxyribonucleoside diphosphate metabolic process	8	3
GO:0002032	0.01	desensitization of G-protein coupled receptor protein signaling pathway by arrestin	2	2
GO:0051387	0.01	negative regulation of neurotrophin TRK receptor signaling pathway	4	2
GO:0060313	0.01	negative regulation of blood vessel remodeling	1	1
GO:0060311	0.01	negative regulation of elastin catabolic process	1	1
GO:0060310	0.01	regulation of elastin catabolic process	1	1
GO:0060309	0.01	elastin catabolic process	1	1
GO:0010711	0.01	negative regulation of collagen catabolic process	1	1
GO:0010710	0.01	regulation of collagen catabolic process	1	1
GO:0010703	0.01	negative regulation of histolysis	1	1
GO:0010702	0.01	regulation of histolysis	1	1
GO:0016271	0.01	tissue death	1	1
GO:0007559	0.01	histolysis	1	1
GO:0060340	0.01	positive regulation of type I interferon-mediated signaling pathway	8	3
GO:1900825	0.01	regulation of membrane depolarization involved in regulation of cardiac muscle cell action potential	4	1
GO:0008343	0.01	adult feeding behavior	10	2
GO:0007197	0.01	adenylate cyclase-inhibiting G-protein coupled acetylcholine receptor signaling pathway	2	1
GO:0060665	0.01	regulation of branching involved in salivary gland morphogenesis by mesenchymal-epithelial signaling	5	2
GO:0043248	0.01	proteasome assembly	8	4
GO:0006298	0.01	mismatch repair	23	4
GO:0051385	0.01	response to mineralocorticoid stimulus	23	5
GO:0042255	0.01	ribosome assembly	21	3
GO:0048820	0.01	hair follicle maturation	16	6
GO:0003211	0.01	cardiac ventricle formation	10	3
GO:0071501	0.01	cellular response to sterol depletion	7	3
GO:0032933	0.01	SREBP signaling pathway	7	3
GO:0035850	0.01	epithelial cell differentiation involved in kidney development	32	8
GO:0001300	0.01	chronological cell aging	2	2
GO:0060840	0.01	artery development	55	13
GO:0008038	0.01	neuron recognition	30	7
GO:0001938	0.01	positive regulation of endothelial cell proliferation	53	13
GO:0006924	0.01	activation-induced cell death of T cells	7	3
GO:0030240	0.01	skeletal muscle thin filament assembly	5	2
GO:0097070	0.01	ductus arteriosus closure	5	2
GO:0033033	0.01	negative regulation of myeloid cell apoptotic process	12	2
GO:0033212	0.01	iron assimilation	3	1
GO:0033214	0.01	iron assimilation by chelation and transport	3	1
GO:0046824	0.01	positive regulation of nucleocytoplasmic transport	82	18
GO:0060611	0.01	mammary gland fat development	1	1
GO:0060019	0.01	radial glial cell differentiation	7	2
GO:2000300	0.01	regulation of synaptic vesicle exocytosis	7	2
GO:0019307	0.01	mannose biosynthetic process	2	1
GO:0003420	0.01	regulation of growth plate cartilage chondrocyte proliferation	2	1
GO:0051466	0.01	positive regulation of corticotropin-releasing hormone secretion	2	1
GO:0048630	0.01	skeletal muscle tissue growth	6	2
GO:0010940	0.01	positive regulation of necrotic cell death	8	4
GO:0033591	0.01	response to L-ascorbic acid	4	1
GO:0043932	0.01	ossification involved in bone remodeling	3	2
GO:0021603	0.01	cranial nerve formation	4	1
GO:0032218	0.01	riboflavin transport	3	1
GO:0050690	0.01	regulation of defense response to virus by virus	28	4
GO:0045103	0.01	intermediate filament-based process	31	7
GO:0071354	0.01	cellular response to interleukin-6	16	3
GO:0042769	0.01	DNA damage response, detection of DNA damage	8	2
GO:0009106	0.01	lipoate metabolic process	2	1
GO:0009107	0.01	lipoate biosynthetic process	2	1
GO:2000383	0.01	regulation of ectoderm development	2	1
GO:1901654	0.01	response to ketone	86	22
GO:0007435	0.01	salivary gland morphogenesis	35	9
GO:0006050	0.01	mannosamine metabolic process	2	1
GO:0006051	0.01	N-acetylmannosamine metabolic process	2	1
GO:0072191	0.01	ureter smooth muscle development	4	2
GO:0072193	0.01	ureter smooth muscle cell differentiation	4	2
GO:0044786	0.01	cell cycle DNA replication	34	9
GO:0046849	0.01	bone remodeling	68	13
GO:0010477	0.01	response to sulfur dioxide	1	1
GO:0002457	0.01	T cell antigen processing and presentation	1	1
GO:0036245	0.01	cellular response to menadione	2	1
GO:0043396	0.01	corticotropin-releasing hormone secretion	3	1
GO:0043397	0.01	regulation of corticotropin-releasing hormone secretion	3	1
GO:0043490	0.01	malate-aspartate shuttle	2	1
GO:0072204	0.01	cell-cell signaling involved in metanephros development	2	1
GO:0060995	0.01	cell-cell signaling involved in kidney development	2	1
GO:0061289	0.01	Wnt receptor signaling pathway involved in kidney development	2	1
GO:0061290	0.01	canonical Wnt receptor signaling pathway involved in metanephric kidney development	2	1
GO:0021797	0.01	forebrain anterior/posterior pattern specification	6	1
GO:0060039	0.01	pericardium development	17	4
GO:0018125	0.01	peptidyl-cysteine methylation	3	1
GO:0001969	0.01	regulation of activation of membrane attack complex	3	1
GO:0001905	0.01	activation of membrane attack complex	3	1
GO:0031065	0.01	positive regulation of histone deacetylation	7	3
GO:0032914	0.01	positive regulation of transforming growth factor beta1 production	4	1
GO:0043523	0.01	regulation of neuron apoptotic process	150	33
GO:0045943	0.01	positive regulation of transcription from RNA polymerase I promoter	6	2
GO:0006094	0.01	gluconeogenesis	66	10
GO:0030324	0.01	lung development	155	29
GO:0043535	0.01	regulation of blood vessel endothelial cell migration	41	9
GO:0006024	0.01	glycosaminoglycan biosynthetic process	102	26
GO:0021558	0.01	trochlear nerve development	3	2
GO:0048619	0.01	embryonic hindgut morphogenesis	4	1
GO:0060612	0.01	adipose tissue development	21	6
GO:0006271	0.01	DNA strand elongation involved in DNA replication	34	9
GO:0006273	0.01	lagging strand elongation	8	2
GO:1900108	0.01	negative regulation of nodal signaling pathway	2	1
GO:0015804	0.01	neutral amino acid transport	19	4
GO:0045661	0.01	regulation of myoblast differentiation	22	9
GO:0015917	0.01	aminophospholipid transport	3	1
GO:0006527	0.01	arginine catabolic process	8	2
GO:0019478	0.01	D-amino acid catabolic process	4	1
GO:1900006	0.01	positive regulation of dendrite development	9	2
GO:0019896	0.01	axon transport of mitochondrion	5	1
GO:0018206	0.01	peptidyl-methionine modification	7	2
GO:0070423	0.01	nucleotide-binding oligomerization domain containing signaling pathway	31	6
GO:0015790	0.01	UDP-xylose transport	1	1
GO:0016446	0.01	somatic hypermutation of immunoglobulin genes	11	2
GO:0002566	0.01	somatic diversification of immune receptors via somatic mutation	11	2
GO:0060242	0.01	contact inhibition	7	2
GO:0003215	0.01	cardiac right ventricle morphogenesis	16	5
GO:0043536	0.01	positive regulation of blood vessel endothelial cell migration	21	5
GO:0003219	0.01	cardiac right ventricle formation	4	2
GO:0043487	0.01	regulation of RNA stability	42	8
GO:0034441	0.01	plasma lipoprotein particle oxidation	3	1
GO:0045666	0.01	positive regulation of neuron differentiation	65	15
GO:0045669	0.01	positive regulation of osteoblast differentiation	56	14
GO:0044240	0.01	multicellular organismal lipid catabolic process	3	1
GO:0050792	0.01	regulation of viral process	119	21
GO:0042488	0.01	positive regulation of odontogenesis of dentin-containing tooth	2	1
GO:0043114	0.01	regulation of vascular permeability	27	7
GO:0021684	0.01	cerebellar granular layer formation	7	2
GO:0021707	0.01	cerebellar granule cell differentiation	7	2
GO:0032927	0.01	positive regulation of activin receptor signaling pathway	6	1
GO:0042471	0.01	ear morphogenesis	116	22
GO:0006023	0.01	aminoglycan biosynthetic process	103	26
GO:0042701	0.01	progesterone secretion	4	1
GO:0006975	0.01	DNA damage induced protein phosphorylation	6	1
GO:0003218	0.01	cardiac left ventricle formation	2	1
GO:0050975	0.01	sensory perception of touch	2	1
GO:0006979	0.01	response to oxidative stress	256	55
GO:0002827	0.01	positive regulation of T-helper 1 type immune response	9	2
GO:0001826	0.01	inner cell mass cell differentiation	4	1
GO:0006463	0.01	steroid hormone receptor complex assembly	1	1
GO:0060687	0.01	regulation of branching involved in prostate gland morphogenesis	7	2
GO:0046416	0.01	D-amino acid metabolic process	5	1
GO:0001558	0.01	regulation of cell growth	298	52
GO:0034393	0.01	positive regulation of smooth muscle cell apoptotic process	6	1
GO:0015803	0.01	branched-chain amino acid transport	3	1
GO:0015820	0.01	leucine transport	3	1
GO:0001783	0.01	B cell apoptotic process	19	7
GO:0061462	0.01	protein localization to lysosome	3	1
GO:0016584	0.01	nucleosome positioning	6	3
GO:0072194	0.01	kidney smooth muscle tissue development	4	1
GO:0072071	0.01	renal interstitial cell differentiation	7	3
GO:0072007	0.01	mesangial cell differentiation	6	2
GO:0060244	0.01	negative regulation of cell proliferation involved in contact inhibition	3	1
GO:0046985	0.01	positive regulation of hemoglobin biosynthetic process	2	1
GO:0086046	0.01	membrane depolarization involved in regulation of SA node cell action potential	2	2
GO:0035583	0.01	sequestering of TGFbeta in extracellular matrix	3	1
GO:0034763	0.01	negative regulation of transmembrane transport	16	4
GO:0045906	0.01	negative regulation of vasoconstriction	4	1
GO:1901142	0.01	insulin metabolic process	3	1
GO:0008045	0.01	motor neuron axon guidance	21	5
GO:1902302	0.01	regulation of potassium ion export	1	1
GO:1902303	0.01	negative regulation of potassium ion export	1	1
GO:0003064	0.01	regulation of heart rate by hormone	2	1
GO:2001046	0.01	positive regulation of integrin-mediated signaling pathway	4	1
GO:0031133	0.01	regulation of axon diameter	3	2
GO:0030035	0.01	microspike assembly	3	1
GO:2000327	0.01	positive regulation of ligand-dependent nuclear receptor transcription coactivator activity	2	1
GO:0055089	0.01	fatty acid homeostasis	9	2
GO:0070343	0.01	white fat cell proliferation	2	1
GO:0070350	0.01	regulation of white fat cell proliferation	2	1
GO:0046330	0.01	positive regulation of JNK cascade	50	11
GO:2000098	0.01	negative regulation of smooth muscle cell-matrix adhesion	2	2
GO:0034970	0.01	histone H3-R2 methylation	2	1
GO:0043951	0.01	negative regulation of cAMP-mediated signaling	6	1
GO:0019695	0.01	choline metabolic process	7	2
GO:1901490	0.01	regulation of lymphangiogenesis	2	1
GO:0044107	0.01	cellular alcohol metabolic process	3	1
GO:0044108	0.01	cellular alcohol biosynthetic process	3	1
GO:0060178	0.01	regulation of exocyst localization	3	1
GO:0051601	0.01	exocyst localization	3	1
GO:0003065	0.01	positive regulation of heart rate by epinephrine	1	1
GO:0042274	0.01	ribosomal small subunit biogenesis	22	4
GO:0000028	0.01	ribosomal small subunit assembly	9	1
GO:0060056	0.01	mammary gland involution	10	3
GO:0030953	0.01	astral microtubule organization	3	1
GO:0035907	0.01	dorsal aorta development	6	2
GO:0035912	0.01	dorsal aorta morphogenesis	5	2
GO:0007164	0.01	establishment of tissue polarity	26	6
GO:0001736	0.01	establishment of planar polarity	26	6
GO:0045736	0.01	negative regulation of cyclin-dependent protein serine/threonine kinase activity	20	7
GO:0071545	0.01	inositol phosphate catabolic process	9	2
GO:0046085	0.01	adenosine metabolic process	10	2
GO:0021557	0.01	oculomotor nerve development	4	2
GO:0045648	0.01	positive regulation of erythrocyte differentiation	20	6
GO:0045953	0.01	negative regulation of natural killer cell mediated cytotoxicity	2	1
GO:0002716	0.01	negative regulation of natural killer cell mediated immunity	2	1
GO:0060841	0.01	venous blood vessel development	15	5
GO:0006268	0.01	DNA unwinding involved in DNA replication	8	4
GO:0007289	0.01	spermatid nucleus differentiation	12	3
GO:0007252	0.01	I-kappaB phosphorylation	11	2
GO:0051339	0.01	regulation of lyase activity	65	12
GO:0032094	0.01	response to food	22	3
GO:0061525	0.01	hindgut development	8	2
GO:0007442	0.01	hindgut morphogenesis	8	2
GO:0003283	0.01	atrial septum development	16	5
GO:0035315	0.01	hair cell differentiation	35	9
GO:0046683	0.01	response to organophosphorus	98	20
GO:0051160	0.01	L-xylitol catabolic process	1	1
GO:0051164	0.01	L-xylitol metabolic process	1	1
GO:0046370	0.01	fructose biosynthetic process	1	1
GO:0019407	0.01	hexitol catabolic process	1	1
GO:0019519	0.01	pentitol metabolic process	1	1
GO:0019527	0.01	pentitol catabolic process	1	1
GO:0006060	0.01	sorbitol metabolic process	1	1
GO:0006062	0.01	sorbitol catabolic process	1	1
GO:0038065	0.01	collagen-activated signaling pathway	2	1
GO:0038063	0.01	collagen-activated tyrosine kinase receptor signaling pathway	2	1
GO:0010728	0.01	regulation of hydrogen peroxide biosynthetic process	2	1
GO:0051386	0.01	regulation of neurotrophin TRK receptor signaling pathway	6	2
GO:0060349	0.01	bone morphogenesis	72	15
GO:0010669	0.01	epithelial structure maintenance	14	4
GO:0006825	0.01	copper ion transport	15	3
GO:0016051	0.01	carbohydrate biosynthetic process	169	26
GO:0021550	0.01	medulla oblongata development	3	2
GO:0009263	0.01	deoxyribonucleotide biosynthetic process	11	3
GO:0070294	0.01	renal sodium ion absorption	3	1
GO:0071938	0.01	vitamin A transport	1	1
GO:0071939	0.01	vitamin A import	1	1
GO:0061143	0.01	alveolar primary septum development	1	1
GO:0014861	0.01	regulation of skeletal muscle contraction via regulation of action potential	1	1
GO:0034334	0.01	adherens junction maintenance	1	1
GO:2000587	0.01	negative regulation of platelet-derived growth factor receptor-beta signaling pathway	2	1
GO:2000586	0.01	regulation of platelet-derived growth factor receptor-beta signaling pathway	2	1
GO:0010724	0.01	regulation of definitive erythrocyte differentiation	4	1
GO:0010216	0.01	maintenance of DNA methylation	5	1
GO:0015693	0.01	magnesium ion transport	7	2
GO:0031001	0.01	response to brefeldin A	1	1
GO:0051177	0.01	meiotic sister chromatid cohesion	5	2
GO:0016049	0.01	cell growth	379	67
GO:0033023	0.01	mast cell homeostasis	4	1
GO:0033024	0.01	mast cell apoptotic process	4	1
GO:0033025	0.01	regulation of mast cell apoptotic process	4	1
GO:0033026	0.01	negative regulation of mast cell apoptotic process	3	1
GO:1900107	0.01	regulation of nodal signaling pathway	5	1
GO:0001655	0.01	urogenital system development	290	59
GO:0043504	0.01	mitochondrial DNA repair	3	1
GO:0016571	0.01	histone methylation	74	15
GO:0070482	0.01	response to oxygen levels	240	47
GO:0060613	0.01	fat pad development	4	1
GO:0010915	0.01	regulation of very-low-density lipoprotein particle clearance	4	1
GO:0010916	0.01	negative regulation of very-low-density lipoprotein particle clearance	4	1
GO:0010310	0.01	regulation of hydrogen peroxide metabolic process	8	2
GO:0007406	0.01	negative regulation of neuroblast proliferation	8	3
GO:0000715	0.01	nucleotide-excision repair, DNA damage recognition	2	1
GO:0006368	0.01	transcription elongation from RNA polymerase II promoter	81	13
GO:0006627	0.01	protein processing involved in protein targeting to mitochondrion	3	1
GO:0061098	0.01	positive regulation of protein tyrosine kinase activity	26	5
GO:0072103	0.01	glomerulus vasculature morphogenesis	5	2
GO:0072104	0.01	glomerular capillary formation	5	2
GO:0061438	0.01	renal system vasculature morphogenesis	6	2
GO:0061439	0.01	kidney vasculature morphogenesis	6	2
GO:0032905	0.01	transforming growth factor beta1 production	6	1
GO:0032908	0.01	regulation of transforming growth factor beta1 production	6	1
GO:0055010	0.01	ventricular cardiac muscle tissue morphogenesis	40	10
GO:0045359	0.01	positive regulation of interferon-beta biosynthetic process	7	2
GO:0010332	0.01	response to gamma radiation	40	11
GO:2000757	0.01	negative regulation of peptidyl-lysine acetylation	11	2
GO:0035067	0.01	negative regulation of histone acetylation	10	2
GO:0006108	0.01	malate metabolic process	6	2
GO:0002089	0.01	lens morphogenesis in camera-type eye	24	6
GO:1901164	0.01	negative regulation of trophoblast cell migration	3	1
GO:0002693	0.01	positive regulation of cellular extravasation	3	1
GO:0046149	0.01	pigment catabolic process	6	2
GO:0042167	0.01	heme catabolic process	6	2
GO:0033015	0.01	tetrapyrrole catabolic process	6	2
GO:0006787	0.01	porphyrin-containing compound catabolic process	6	2
GO:0090183	0.01	regulation of kidney development	55	14
GO:0014846	0.01	esophagus smooth muscle contraction	2	1
GO:0055118	0.01	negative regulation of cardiac muscle contraction	3	1
GO:0010823	0.01	negative regulation of mitochondrion organization	22	7
GO:0015825	0.01	L-serine transport	3	1
GO:0071492	0.01	cellular response to UV-A	2	1
GO:0030825	0.01	positive regulation of cGMP metabolic process	10	6
GO:0043954	0.01	cellular component maintenance	15	4
GO:0032536	0.01	regulation of cell projection size	4	2
GO:0060453	0.01	regulation of gastric acid secretion	5	1
GO:0046514	0.01	ceramide catabolic process	13	4
GO:0009312	0.01	oligosaccharide biosynthetic process	13	3
GO:0006477	0.01	protein sulfation	7	1
GO:0007386	0.01	compartment pattern specification	5	2
GO:0032226	0.01	positive regulation of synaptic transmission, dopaminergic	3	1
GO:0051788	0.01	response to misfolded protein	7	2
GO:0051461	0.01	positive regulation of corticotropin secretion	5	1
GO:0060035	0.01	notochord cell development	1	1
GO:0060034	0.01	notochord cell differentiation	1	1
GO:0007296	0.01	vitellogenesis	2	1
GO:0060842	0.01	arterial endothelial cell differentiation	5	3
GO:0034214	0.01	protein hexamerization	6	2
GO:0006103	0.01	2-oxoglutarate metabolic process	16	3
GO:0043201	0.01	response to leucine	5	1
GO:0001554	0.01	luteolysis	5	3
GO:0072666	0.01	establishment of protein localization to vacuole	10	2
GO:0006623	0.01	protein targeting to vacuole	10	2
GO:0001945	0.01	lymph vessel development	22	4
GO:0034117	0.01	erythrocyte aggregation	1	1
GO:0034118	0.01	regulation of erythrocyte aggregation	1	1
GO:0034120	0.01	positive regulation of erythrocyte aggregation	1	1
GO:0015991	0.01	ATP hydrolysis coupled proton transport	29	5
GO:0015988	0.01	energy coupled proton transmembrane transport, against electrochemical gradient	29	5
GO:0097300	0.01	programmed necrotic cell death	6	3
GO:0070266	0.01	necroptosis	6	3
GO:0042482	0.01	positive regulation of odontogenesis	7	3
GO:0030263	0.01	apoptotic chromosome condensation	5	2
GO:0060216	0.01	definitive hemopoiesis	20	3
GO:0071361	0.01	cellular response to ethanol	7	2
GO:0060383	0.01	positive regulation of DNA strand elongation	1	1
GO:0060382	0.01	regulation of DNA strand elongation	1	1
GO:0032485	0.01	regulation of Ral protein signal transduction	4	1
GO:0032315	0.01	regulation of Ral GTPase activity	4	1
GO:0032859	0.01	activation of Ral GTPase activity	4	1
GO:0032852	0.01	positive regulation of Ral GTPase activity	4	1
GO:0097061	0.01	dendritic spine organization	25	3
GO:0045955	0.01	negative regulation of calcium ion-dependent exocytosis	6	2
GO:0035455	0.01	response to interferon-alpha	16	4
GO:0045910	0.01	negative regulation of DNA recombination	13	2
GO:0003177	0.01	pulmonary valve development	9	3
GO:0003184	0.01	pulmonary valve morphogenesis	9	3
GO:0016139	0.01	glycoside catabolic process	5	1
GO:2000831	0.01	regulation of steroid hormone secretion	8	1
GO:0003417	0.01	growth plate cartilage development	12	2
GO:0003140	0.01	determination of left/right asymmetry in lateral mesoderm	7	1
GO:0003419	0.01	growth plate cartilage chondrocyte proliferation	4	1
GO:0048857	0.01	neural nucleus development	17	4
GO:1901419	0.01	regulation of response to alcohol	7	1
GO:0051289	0.01	protein homotetramerization	54	11
GO:0021683	0.01	cerebellar granular layer morphogenesis	8	2
GO:0071542	0.01	dopaminergic neuron differentiation	13	3
GO:0019934	0.01	cGMP-mediated signaling	8	2
GO:0071436	0.01	sodium ion export	2	1
GO:0043985	0.01	histone H4-R3 methylation	4	2
GO:0007631	0.01	feeding behavior	87	14
GO:0060267	0.01	positive regulation of respiratory burst	5	1
GO:1900025	0.01	negative regulation of substrate adhesion-dependent cell spreading	5	1
GO:0003229	0.01	ventricular cardiac muscle tissue development	44	11
GO:0051152	0.01	positive regulation of smooth muscle cell differentiation	5	2
GO:0070814	0.01	hydrogen sulfide biosynthetic process	3	2
GO:0021957	0.01	corticospinal tract morphogenesis	5	2
GO:0003272	0.01	endocardial cushion formation	12	4
GO:0007130	0.01	synaptonemal complex assembly	15	3
GO:0070926	0.01	regulation of ATP:ADP antiporter activity	1	1
GO:0051708	0.01	intracellular protein transport in other organism involved in symbiotic interaction	5	1
GO:0046719	0.01	regulation by virus of viral protein levels in host cell	5	1
GO:0030581	0.01	symbiont intracellular protein transport in host	5	1
GO:0019060	0.01	intracellular transport of viral proteins in host cell	5	1
GO:0006858	0.01	extracellular transport	5	1
GO:0060546	0.01	negative regulation of necroptosis	1	1
GO:0035058	0.01	nonmotile primary cilium assembly	6	1
GO:0035988	0.01	chondrocyte proliferation	5	1
GO:0006658	0.01	phosphatidylserine metabolic process	24	4
GO:0015808	0.01	L-alanine transport	3	1
GO:0009405	0.01	pathogenesis	3	1
GO:0045040	0.01	protein import into mitochondrial outer membrane	4	2
GO:0007008	0.01	outer mitochondrial membrane organization	4	2
GO:0071321	0.01	cellular response to cGMP	4	1
GO:0045649	0.01	regulation of macrophage differentiation	18	5
GO:0046813	0.01	virion attachment, binding of host cell surface receptor	4	2
GO:0021528	0.01	commissural neuron differentiation in spinal cord	1	1
GO:0051541	0.01	elastin metabolic process	4	1
GO:0071467	0.01	cellular response to pH	10	2
GO:0046864	0.01	isoprenoid transport	2	1
GO:0046865	0.01	terpenoid transport	2	1
GO:0016198	0.01	axon choice point recognition	7	2
GO:0035264	0.01	multicellular organism growth	123	22
GO:0031297	0.01	replication fork processing	8	1
GO:0048934	0.01	peripheral nervous system neuron differentiation	13	4
GO:0048935	0.01	peripheral nervous system neuron development	13	4
GO:0035262	0.01	gonad morphogenesis	1	1
GO:0060279	0.01	positive regulation of ovulation	3	1
GO:0014866	0.01	skeletal myofibril assembly	7	2
GO:0070366	0.01	regulation of hepatocyte differentiation	3	1
GO:0051045	0.01	negative regulation of membrane protein ectodomain proteolysis	4	2
GO:1900543	0.01	negative regulation of purine nucleotide metabolic process	37	7
GO:0045636	0.01	positive regulation of melanocyte differentiation	3	1
GO:0045081	0.01	negative regulation of interleukin-10 biosynthetic process	1	1
GO:0071625	0.01	vocalization behavior	5	1
GO:0097033	0.01	mitochondrial respiratory chain complex III biogenesis	2	1
GO:0034551	0.01	mitochondrial respiratory chain complex III assembly	2	1
GO:0017062	0.01	respiratory chain complex III assembly	2	1
GO:0002686	0.01	negative regulation of leukocyte migration	16	6
GO:0090073	0.01	positive regulation of protein homodimerization activity	5	1
GO:0035413	0.01	positive regulation of catenin import into nucleus	10	1
GO:0032790	0.01	ribosome disassembly	4	1
GO:2000296	0.01	negative regulation of hydrogen peroxide catabolic process	1	1
GO:2000295	0.01	regulation of hydrogen peroxide catabolic process	1	1
GO:0060212	0.01	negative regulation of nuclear-transcribed mRNA poly(A) tail shortening	1	1
GO:0050774	0.01	negative regulation of dendrite morphogenesis	6	2
GO:0021541	0.01	ammon gyrus development	1	1
GO:0002065	0.01	columnar/cuboidal epithelial cell differentiation	85	19
GO:0009062	0.01	fatty acid catabolic process	74	12
GO:0007199	0.01	G-protein coupled receptor signaling pathway coupled to cGMP nucleotide second messenger	8	2
GO:0034392	0.01	negative regulation of smooth muscle cell apoptotic process	5	1
GO:0070940	0.01	dephosphorylation of RNA polymerase II C-terminal domain	4	1
GO:0036003	0.01	positive regulation of transcription from RNA polymerase II promoter in response to stress	8	2
GO:0097291	0.01	renal phosphate ion absorption	1	1
GO:0032416	0.01	negative regulation of sodium:hydrogen antiporter activity	2	1
GO:0032782	0.01	bile acid secretion	1	1
GO:0050847	0.01	progesterone receptor signaling pathway	6	2
GO:0060166	0.01	olfactory pit development	3	2
GO:0042415	0.01	norepinephrine metabolic process	7	2
GO:1902285	0.01	semaphorin-plexin signaling pathway involved in neuron projection guidance	4	2
GO:0097490	0.01	sympathetic neuron projection extension	4	2
GO:0097491	0.01	sympathetic neuron projection guidance	4	2
GO:0061548	0.01	ganglion development	4	2
GO:0061549	0.01	sympathetic ganglion development	4	2
GO:0008334	0.01	histone mRNA metabolic process	25	4
GO:0051028	0.01	mRNA transport	117	27
GO:0072112	0.01	glomerular visceral epithelial cell differentiation	15	5
GO:0061318	0.01	renal filtration cell differentiation	15	5
GO:0030316	0.01	osteoclast differentiation	63	13
GO:0009048	0.01	dosage compensation by inactivation of X chromosome	5	1
GO:0006379	0.01	mRNA cleavage	13	3
GO:0019242	0.01	methylglyoxal biosynthetic process	1	1
GO:0030815	0.01	negative regulation of cAMP metabolic process	34	6
GO:0045653	0.01	negative regulation of megakaryocyte differentiation	4	1
GO:0070341	0.01	fat cell proliferation	4	1
GO:0070344	0.01	regulation of fat cell proliferation	4	1
GO:0051124	0.01	synaptic growth at neuromuscular junction	6	2
GO:0002159	0.01	desmosome assembly	3	1
GO:0060931	0.01	sinoatrial node cell development	1	1
GO:0003167	0.01	atrioventricular bundle cell differentiation	1	1
GO:0044724	0.01	single-organism carbohydrate catabolic process	132	23
GO:0000387	0.01	spliceosomal snRNP assembly	31	8
GO:0061205	0.01	paramesonephric duct development	4	1
GO:0030800	0.01	negative regulation of cyclic nucleotide metabolic process	35	6
GO:0034127	0.01	regulation of MyD88-independent toll-like receptor signaling pathway	1	1
GO:0090385	0.01	phagosome-lysosome fusion	4	1
GO:0046322	0.01	negative regulation of fatty acid oxidation	5	1
GO:0032924	0.01	activin receptor signaling pathway	32	5
GO:0045980	0.01	negative regulation of nucleotide metabolic process	40	7
GO:0048711	0.01	positive regulation of astrocyte differentiation	9	5
GO:0071786	0.01	endoplasmic reticulum tubular network organization	5	1
GO:0046666	0.01	retinal cell programmed cell death	8	2
GO:0043585	0.01	nose morphogenesis	3	1
GO:2000725	0.01	regulation of cardiac muscle cell differentiation	14	2
GO:0060011	0.01	Sertoli cell proliferation	4	2
GO:0050923	0.01	regulation of negative chemotaxis	4	3
GO:0045350	0.01	interferon-beta biosynthetic process	8	2
GO:0045357	0.01	regulation of interferon-beta biosynthetic process	8	2
GO:0048745	0.01	smooth muscle tissue development	20	5
GO:2000737	0.01	negative regulation of stem cell differentiation	7	3
GO:0017004	0.01	cytochrome complex assembly	4	2
GO:0010660	0.01	regulation of muscle cell apoptotic process	29	4
GO:0060263	0.01	regulation of respiratory burst	10	2
GO:0070141	0.01	response to UV-A	6	1
GO:0060463	0.01	lung lobe morphogenesis	7	2
GO:0060462	0.01	lung lobe development	7	2
GO:0071157	0.01	negative regulation of cell cycle arrest	10	4
GO:2000772	0.01	regulation of cellular senescence	12	4
GO:0006904	0.01	vesicle docking involved in exocytosis	26	4
GO:0046949	0.01	fatty-acyl-CoA biosynthetic process	19	3
GO:0070193	0.01	synaptonemal complex organization	17	4
GO:0021523	0.01	somatic motor neuron differentiation	6	1
GO:0006449	0.01	regulation of translational termination	7	1
GO:0070120	0.01	ciliary neurotrophic factor-mediated signaling pathway	5	1
GO:2000325	0.01	regulation of ligand-dependent nuclear receptor transcription coactivator activity	3	1
GO:0006868	0.01	glutamine transport	4	1
GO:0090076	0.01	relaxation of skeletal muscle	2	1
GO:0006949	0.01	syncytium formation	25	6
GO:0030091	0.01	protein repair	4	1
GO:0033627	0.01	cell adhesion mediated by integrin	49	11
GO:0072282	0.01	metanephric nephron tubule morphogenesis	8	3
GO:0072173	0.01	metanephric tubule morphogenesis	8	3
GO:0035513	0.01	oxidative RNA demethylation	2	1
GO:0035553	0.01	oxidative single-stranded RNA demethylation	2	1
GO:0045779	0.01	negative regulation of bone resorption	9	2
GO:0006099	0.01	tricarboxylic acid cycle	29	5
GO:0051409	0.01	response to nitrosative stress	9	2
GO:0032011	0.01	ARF protein signal transduction	16	3
GO:0070050	0.01	neuron cellular homeostasis	4	1
GO:2000638	0.01	regulation of SREBP signaling pathway	1	1
GO:2000639	0.01	negative regulation of SREBP signaling pathway	1	1
GO:2000346	0.01	negative regulation of hepatocyte proliferation	1	1
GO:0010868	0.01	negative regulation of triglyceride biosynthetic process	2	1
GO:0018126	0.01	protein hydroxylation	4	1
GO:0003207	0.01	cardiac chamber formation	12	3
GO:0007016	0.01	cytoskeletal anchoring at plasma membrane	11	2
GO:0051725	0.01	protein de-ADP-ribosylation	4	1
GO:0006451	0.01	translational readthrough	6	2
GO:0001514	0.01	selenocysteine incorporation	6	2
GO:0071826	0.01	ribonucleoprotein complex subunit organization	131	26
GO:0010713	0.01	negative regulation of collagen metabolic process	4	1
GO:0034447	0.01	very-low-density lipoprotein particle clearance	6	2
GO:0032232	0.01	negative regulation of actin filament bundle assembly	8	2
GO:1901032	0.01	negative regulation of response to reactive oxygen species	3	2
GO:2000827	0.01	mitochondrial RNA surveillance	1	1
GO:0071026	0.01	cytoplasmic RNA surveillance	1	1
GO:0035945	0.01	mitochondrial ncRNA surveillance	1	1
GO:0035946	0.01	mitochondrial mRNA surveillance	1	1
GO:0000962	0.01	positive regulation of mitochondrial RNA catabolic process	2	2
GO:0000965	0.01	mitochondrial RNA 3'-end processing	2	2
GO:0000958	0.01	mitochondrial mRNA catabolic process	2	2
GO:0000963	0.01	mitochondrial RNA processing	4	2
GO:2000645	0.01	negative regulation of receptor catabolic process	2	1
GO:0003203	0.01	endocardial cushion morphogenesis	17	6
GO:0015788	0.01	UDP-N-acetylglucosamine transport	2	1
GO:2000107	0.01	negative regulation of leukocyte apoptotic process	32	8
GO:0071105	0.01	response to interleukin-11	1	1
GO:0043923	0.01	positive regulation by host of viral transcription	11	2
GO:0034346	0.01	positive regulation of type III interferon production	1	1
GO:1902254	0.01	negative regulation of intrinsic apoptotic signaling pathway by p53 class mediator	11	3
GO:1902165	0.01	regulation of intrinsic apoptotic signaling pathway in response to DNA damage by p53 class mediator	11	3
GO:1902166	0.01	negative regulation of intrinsic apoptotic signaling pathway in response to DNA damage by p53 class	11	3
GO:0045909	0.01	positive regulation of vasodilation	23	3
GO:0070995	0.01	NADPH oxidation	5	1
GO:0045898	0.01	regulation of RNA polymerase II transcriptional preinitiation complex assembly	6	1
GO:0042398	0.01	cellular modified amino acid biosynthetic process	53	11
GO:0071529	0.01	cementum mineralization	1	1
GO:0070293	0.01	renal absorption	14	4
GO:0055119	0.01	relaxation of cardiac muscle	11	2
GO:0031953	0.01	negative regulation of protein autophosphorylation	8	2
GO:0055070	0.01	copper ion homeostasis	14	3
GO:0051988	0.01	regulation of attachment of spindle microtubules to kinetochore	8	5
GO:0008608	0.01	attachment of spindle microtubules to kinetochore	18	11
GO:0032242	0.01	regulation of nucleoside transport	2	1
GO:0060932	0.01	His-Purkinje system cell differentiation	2	1
GO:0006059	0.01	hexitol metabolic process	2	1
GO:2000820	0.01	negative regulation of transcription from RNA polymerase II promoter involved in smooth muscle cell	2	1
GO:0061027	0.01	umbilical cord development	2	1
GO:0036304	0.01	umbilical cord morphogenesis	2	1
GO:0031498	0.01	chromatin disassembly	16	3
GO:0032986	0.01	protein-DNA complex disassembly	16	3
GO:0006337	0.01	nucleosome disassembly	16	3
GO:0003198	0.01	epithelial to mesenchymal transition involved in endocardial cushion formation	9	3
GO:0006744	0.01	ubiquinone biosynthetic process	10	2
GO:0042168	0.01	heme metabolic process	30	5
GO:0006982	0.01	response to lipid hydroperoxide	3	1
GO:0001937	0.01	negative regulation of endothelial cell proliferation	25	4
GO:0035461	0.01	vitamin transmembrane transport	2	1
GO:0016575	0.01	histone deacetylation	41	10
GO:0036289	0.01	peptidyl-serine autophosphorylation	2	1
GO:0051573	0.01	negative regulation of histone H3-K9 methylation	6	2
GO:2001236	0.01	regulation of extrinsic apoptotic signaling pathway	90	18
GO:0003190	0.01	atrioventricular valve formation	2	1
GO:0034201	0.01	response to oleic acid	4	1
GO:0001975	0.01	response to amphetamine	28	8
GO:0019441	0.01	tryptophan catabolic process to kynurenine	7	1
GO:1901090	0.01	regulation of protein tetramerization	2	1
GO:1901091	0.01	negative regulation of protein tetramerization	2	1
GO:1901093	0.01	regulation of protein homotetramerization	2	1
GO:1901094	0.01	negative regulation of protein homotetramerization	2	1
GO:0070863	0.01	positive regulation of protein exit from endoplasmic reticulum	4	1
GO:2001044	0.01	regulation of integrin-mediated signaling pathway	7	2
GO:0051005	0.01	negative regulation of lipoprotein lipase activity	5	1
GO:0060662	0.01	salivary gland cavitation	5	1
GO:0060605	0.01	tube lumen cavitation	5	1
GO:0001829	0.01	trophectodermal cell differentiation	19	3
GO:0021540	0.01	corpus callosum morphogenesis	4	1
GO:0060266	0.01	negative regulation of respiratory burst involved in inflammatory response	3	1
GO:0060268	0.01	negative regulation of respiratory burst	3	1
GO:0060527	0.01	prostate epithelial cord arborization involved in prostate glandular acinus morphogenesis	7	1
GO:0060526	0.01	prostate glandular acinus morphogenesis	7	1
GO:0051923	0.01	sulfation	15	2
GO:0090050	0.01	positive regulation of cell migration involved in sprouting angiogenesis	6	2
GO:0030007	0.01	cellular potassium ion homeostasis	2	1
GO:0033133	0.01	positive regulation of glucokinase activity	5	1
GO:0010891	0.01	negative regulation of sequestering of triglyceride	5	1
GO:0040029	0.01	regulation of gene expression, epigenetic	146	27
GO:0046851	0.01	negative regulation of bone remodeling	11	2
GO:0007109	0.01	cytokinesis, completion of separation	2	1
GO:0000920	0.01	cytokinetic cell separation	4	1
GO:0033504	0.01	floor plate development	8	1
GO:0042297	0.01	vocal learning	2	1
GO:0045445	0.01	myoblast differentiation	52	15
GO:1902373	0.01	negative regulation of mRNA catabolic process	2	1
GO:0072574	0.01	hepatocyte proliferation	5	2
GO:0072575	0.01	epithelial cell proliferation involved in liver morphogenesis	5	2
GO:0072576	0.01	liver morphogenesis	5	2
GO:0006383	0.01	transcription from RNA polymerase III promoter	53	10
GO:0046984	0.01	regulation of hemoglobin biosynthetic process	4	1
GO:0003254	0.01	regulation of membrane depolarization	25	4
GO:1990169	0.01	stress response to copper ion	2	1
GO:0010273	0.01	detoxification of copper ion	2	1
GO:0061038	0.01	uterus morphogenesis	4	1
GO:0009165	0.01	nucleotide biosynthetic process	282	58
GO:0006610	0.01	ribosomal protein import into nucleus	4	1
GO:0060839	0.01	endothelial cell fate commitment	5	2
GO:0031223	0.01	auditory behavior	4	2
GO:0031652	0.01	positive regulation of heat generation	9	4
GO:0060318	0.01	definitive erythrocyte differentiation	7	1
GO:2000027	0.01	regulation of organ morphogenesis	148	30
GO:0006927	0.01	transformed cell apoptotic process	7	4
GO:0045351	0.01	type I interferon biosynthetic process	12	3
GO:0070309	0.01	lens fiber cell morphogenesis	4	2
GO:0060075	0.01	regulation of resting membrane potential	3	1
GO:0046112	0.01	nucleobase biosynthetic process	13	6
GO:0042713	0.01	sperm ejaculation	6	1
GO:0016246	0.01	RNA interference	7	1
GO:0006689	0.01	ganglioside catabolic process	4	2
GO:0042273	0.01	ribosomal large subunit biogenesis	14	2
GO:0045005	0.01	maintenance of fidelity involved in DNA-dependent DNA replication	13	1
GO:0097324	0.01	melanocyte migration	1	1
GO:0097326	0.01	melanocyte adhesion	1	1
GO:0038109	0.01	Kit signaling pathway	2	1
GO:0036215	0.01	response to stem cell factor stimulus	2	1
GO:0036216	0.01	cellular response to stem cell factor stimulus	2	1
GO:0042407	0.01	cristae formation	5	2
GO:0060707	0.01	trophoblast giant cell differentiation	10	3
GO:0060347	0.01	heart trabecula formation	15	2
GO:0032225	0.01	regulation of synaptic transmission, dopaminergic	12	3
GO:0010761	0.01	fibroblast migration	19	3
GO:0031117	0.01	positive regulation of microtubule depolymerization	4	2
GO:0045659	0.01	negative regulation of neutrophil differentiation	1	1
GO:0010839	0.01	negative regulation of keratinocyte proliferation	6	1
GO:0060324	0.01	face development	39	8
GO:0046642	0.01	negative regulation of alpha-beta T cell proliferation	5	1
GO:0060174	0.01	limb bud formation	11	3
GO:0006303	0.01	double-strand break repair via nonhomologous end joining	17	4
GO:1902164	0.01	positive regulation of DNA damage response, signal transduction by p53 class mediator resulting in t	1	1
GO:1902162	0.01	regulation of DNA damage response, signal transduction by p53 class mediator resulting in transcript	1	1
GO:2000779	0.01	regulation of double-strand break repair	24	3
GO:2000134	0.01	negative regulation of G1/S transition of mitotic cell cycle	92	15
GO:2000045	0.01	regulation of G1/S transition of mitotic cell cycle	115	18
GO:1901991	0.01	negative regulation of mitotic cell cycle phase transition	162	40
GO:1901990	0.01	regulation of mitotic cell cycle phase transition	200	47
GO:0072431	0.01	signal transduction involved in mitotic G1 DNA damage checkpoint	66	11
GO:0072422	0.01	signal transduction involved in DNA damage checkpoint	67	11
GO:0072413	0.01	signal transduction involved in mitotic cell cycle checkpoint	66	11
GO:0072401	0.01	signal transduction involved in DNA integrity checkpoint	67	11
GO:0044783	0.01	G1 DNA damage checkpoint	74	12
GO:0044774	0.01	mitotic DNA integrity checkpoint	84	18
GO:0044773	0.01	mitotic DNA damage checkpoint	81	16
GO:0031571	0.01	mitotic G1 DNA damage checkpoint	74	12
GO:0007346	0.01	regulation of mitotic cell cycle	311	71
GO:0007093	0.01	mitotic cell cycle checkpoint	143	36
GO:0006977	0.01	DNA damage response, signal transduction by p53 class mediator resulting in cell cycle arrest	66	11
GO:0000303	0.01	response to superoxide	18	3
GO:0051974	0.01	negative regulation of telomerase activity	7	3
GO:2000491	0.01	positive regulation of hepatic stellate cell activation	2	1
GO:2000489	0.01	regulation of hepatic stellate cell activation	2	1
GO:0042939	0.01	tripeptide transport	2	1
GO:0034635	0.01	glutathione transport	2	1
GO:0003181	0.01	atrioventricular valve morphogenesis	10	4
GO:0002291	0.01	T cell activation via T cell receptor contact with antigen bound to MHC molecule on antigen presenti	3	1
GO:0051726	0.01	regulation of cell cycle	737	162
GO:0060628	0.01	regulation of ER to Golgi vesicle-mediated transport	6	1
GO:0010906	0.01	regulation of glucose metabolic process	85	14
GO:0060464	0.01	lung lobe formation	1	1
GO:0051856	0.01	adhesion to symbiont	3	1
GO:0060312	0.01	regulation of blood vessel remodeling	4	1
GO:0060553	0.01	activation of necroptosis	3	2
GO:0060555	0.01	activation of necroptosis by extracellular signals	3	2
GO:0090281	0.01	negative regulation of calcium ion import	5	2
GO:0043474	0.01	pigment metabolic process involved in pigmentation	4	1
GO:0043324	0.01	pigment metabolic process involved in developmental pigmentation	4	1
GO:0042441	0.01	eye pigment metabolic process	4	1
GO:0006726	0.01	eye pigment biosynthetic process	4	1
GO:0034605	0.01	cellular response to heat	25	5
GO:0097272	0.01	ammonia homeostasis	1	1
GO:0097273	0.01	creatinine homeostasis	1	1
GO:0097274	0.01	urea homeostasis	1	1
GO:0097275	0.01	cellular ammonia homeostasis	1	1
GO:0097276	0.01	cellular creatinine homeostasis	1	1
GO:0097277	0.01	cellular urea homeostasis	1	1
GO:0072215	0.01	regulation of metanephros development	19	6
GO:0051459	0.01	regulation of corticotropin secretion	6	1
GO:2000110	0.01	negative regulation of macrophage apoptotic process	4	1
GO:0071579	0.01	regulation of zinc ion transport	1	1
GO:0071580	0.01	regulation of zinc ion transmembrane transport	1	1
GO:0071581	0.01	regulation of zinc ion transmembrane import	1	1
GO:0071582	0.01	negative regulation of zinc ion transport	1	1
GO:0071583	0.01	negative regulation of zinc ion transmembrane transport	1	1
GO:0071584	0.01	negative regulation of zinc ion transmembrane import	1	1
GO:0003323	0.01	type B pancreatic cell development	14	5
GO:0019054	0.01	modulation by virus of host process	10	2
GO:0060921	0.01	sinoatrial node cell differentiation	2	1
GO:0003360	0.01	brainstem development	6	3
GO:0061156	0.01	pulmonary artery morphogenesis	5	2
GO:0034112	0.01	positive regulation of homotypic cell-cell adhesion	6	2
GO:0033137	0.01	negative regulation of peptidyl-serine phosphorylation	16	5
GO:0042552	0.01	myelination	88	17
GO:2000643	0.01	positive regulation of early endosome to late endosome transport	2	1
GO:0006743	0.01	ubiquinone metabolic process	11	2
GO:0007549	0.01	dosage compensation	7	1
GO:0060395	0.01	SMAD protein signal transduction	17	5
GO:0035929	0.01	steroid hormone secretion	11	1
GO:0051458	0.01	corticotropin secretion	7	1
GO:1990170	0.01	stress response to cadmium ion	2	1
GO:0071585	0.01	detoxification of cadmium ion	2	1
GO:0051291	0.01	protein heterooligomerization	65	12
GO:0072102	0.01	glomerulus morphogenesis	7	2
GO:2000178	0.01	negative regulation of neural precursor cell proliferation	15	5
GO:0061044	0.01	negative regulation of vascular wound healing	1	1
GO:0002691	0.01	regulation of cellular extravasation	5	2
GO:0035490	0.01	regulation of leukotriene production involved in inflammatory response	1	1
GO:0035491	0.01	positive regulation of leukotriene production involved in inflammatory response	1	1
GO:2000109	0.01	regulation of macrophage apoptotic process	7	1
GO:2000650	0.01	negative regulation of sodium ion transmembrane transporter activity	3	1
GO:0033131	0.01	regulation of glucokinase activity	6	1
GO:0046628	0.01	positive regulation of insulin receptor signaling pathway	7	1
GO:0043922	0.01	negative regulation by host of viral transcription	12	2
GO:0001919	0.01	regulation of receptor recycling	15	3
GO:1902253	0.01	regulation of intrinsic apoptotic signaling pathway by p53 class mediator	12	3
GO:0072512	0.01	trivalent inorganic cation transport	31	5
GO:0033572	0.01	transferrin transport	31	5
GO:0015682	0.01	ferric iron transport	31	5
GO:1901984	0.01	negative regulation of protein acetylation	12	2
GO:0003339	0.01	regulation of mesenchymal to epithelial transition involved in metanephros morphogenesis	8	2
GO:1901380	0.01	negative regulation of potassium ion transmembrane transport	4	1
GO:0035733	0.01	hepatic stellate cell activation	3	1
GO:0071224	0.01	cellular response to peptidoglycan	3	1
GO:2000302	0.01	positive regulation of synaptic vesicle exocytosis	1	1
GO:1900029	0.01	positive regulation of ruffle assembly	2	1
GO:1900244	0.01	positive regulation of synaptic vesicle endocytosis	1	1
GO:0097115	0.01	neurexin clustering	1	1
GO:0048789	0.01	cytoskeletal matrix organization at active zone	1	1
GO:0009113	0.01	purine nucleobase biosynthetic process	10	5
GO:0061036	0.01	positive regulation of cartilage development	11	5
GO:0030388	0.01	fructose 1,6-bisphosphate metabolic process	5	1
GO:0072525	0.01	pyridine-containing compound biosynthetic process	21	7
GO:0006098	0.01	pentose-phosphate shunt	13	3
GO:0021524	0.01	visceral motor neuron differentiation	3	2
GO:0097411	0.01	hypoxia-inducible factor-1alpha signaling pathway	2	1
GO:0048320	0.01	axial mesoderm formation	3	1
GO:0070527	0.01	platelet aggregation	26	6
GO:0030970	0.01	retrograde protein transport, ER to cytosol	5	1
GO:0034720	0.01	histone H3-K4 demethylation	6	2
GO:0060120	0.01	inner ear receptor cell fate commitment	6	4
GO:0009912	0.01	auditory receptor cell fate commitment	6	4
GO:0043084	0.01	penile erection	10	2
GO:0072311	0.01	glomerular epithelial cell differentiation	16	5
GO:0072010	0.01	glomerular epithelium development	16	5
GO:0070849	0.01	response to epidermal growth factor stimulus	19	4
GO:0071694	0.01	maintenance of protein location in extracellular region	5	1
GO:0071692	0.01	protein localization to extracellular region	5	1
GO:0006818	0.01	hydrogen transport	68	12
GO:1900040	0.01	regulation of interleukin-2 secretion	2	1
GO:1900041	0.01	negative regulation of interleukin-2 secretion	2	1
GO:0006405	0.01	RNA export from nucleus	76	16
GO:0002829	0.01	negative regulation of type 2 immune response	6	1
GO:0006772	0.01	thiamine metabolic process	3	1
GO:0035883	0.01	enteroendocrine cell differentiation	20	7
GO:0070365	0.01	hepatocyte differentiation	10	3
GO:2001109	0.01	regulation of lens epithelial cell proliferation	1	1
GO:2001111	0.01	positive regulation of lens epithelial cell proliferation	1	1
GO:0097166	0.01	lens epithelial cell proliferation	1	1
GO:0035332	0.01	positive regulation of hippo signaling cascade	1	1
GO:0050860	0.01	negative regulation of T cell receptor signaling pathway	12	5
GO:0071364	0.01	cellular response to epidermal growth factor stimulus	14	3
GO:2000047	0.01	regulation of cell-cell adhesion mediated by cadherin	9	2
GO:0044331	0.01	cell-cell adhesion mediated by cadherin	10	2
GO:0006000	0.01	fructose metabolic process	11	2
GO:0070305	0.01	response to cGMP	5	1
GO:0003161	0.01	cardiac conduction system development	11	4
GO:0031943	0.01	regulation of glucocorticoid metabolic process	8	1
GO:0060372	0.01	regulation of atrial cardiac muscle cell membrane repolarization	5	2
GO:0033091	0.01	positive regulation of immature T cell proliferation	3	1
GO:2000209	0.01	regulation of anoikis	19	5
GO:0042126	0.01	nitrate metabolic process	3	1
GO:0019043	0.01	establishment of viral latency	10	4
GO:0014831	0.01	gastro-intestinal system smooth muscle contraction	5	2
GO:0032212	0.01	positive regulation of telomere maintenance via telomerase	3	2
GO:0070189	0.01	kynurenine metabolic process	9	2
GO:0090500	0.01	endocardial cushion to mesenchymal transition	4	1
GO:0003199	0.01	endocardial cushion to mesenchymal transition involved in heart valve formation	4	1
GO:0070813	0.01	hydrogen sulfide metabolic process	4	2
GO:0033690	0.01	positive regulation of osteoblast proliferation	7	2
GO:0015695	0.01	organic cation transport	13	3
GO:0032801	0.01	receptor catabolic process	13	4
GO:0060028	0.01	convergent extension involved in axis elongation	7	1
GO:0032329	0.01	serine transport	4	1
GO:0043497	0.01	regulation of protein heterodimerization activity	6	2
GO:0045668	0.01	negative regulation of osteoblast differentiation	34	11
GO:0000212	0.01	meiotic spindle organization	4	3
GO:0060837	0.01	blood vessel endothelial cell differentiation	6	3
GO:0060325	0.01	face morphogenesis	31	6
GO:0010613	0.01	positive regulation of cardiac muscle hypertrophy	12	1
GO:0014742	0.01	positive regulation of muscle hypertrophy	12	1
GO:0046685	0.01	response to arsenic-containing substance	15	3
GO:0070059	0.01	intrinsic apoptotic signaling pathway in response to endoplasmic reticulum stress	20	3
GO:0006165	0.01	nucleoside diphosphate phosphorylation	8	3
GO:0002019	0.01	regulation of renal output by angiotensin	3	1
GO:0008049	0.01	male courtship behavior	1	1
GO:0006525	0.01	arginine metabolic process	14	2
GO:0045429	0.01	positive regulation of nitric oxide biosynthetic process	30	6
GO:0060666	0.01	dichotomous subdivision of terminal units involved in salivary gland branching	5	2
GO:0002091	0.01	negative regulation of receptor internalization	2	1
GO:0060501	0.01	positive regulation of epithelial cell proliferation involved in lung morphogenesis	5	1
GO:0030799	0.01	regulation of cyclic nucleotide metabolic process	119	22
GO:0003164	0.01	His-Purkinje system development	4	2
GO:0003166	0.01	bundle of His development	4	2
GO:0035337	0.01	fatty-acyl-CoA metabolic process	26	4
GO:0090201	0.01	negative regulation of release of cytochrome c from mitochondria	12	4
GO:0015811	0.01	L-cystine transport	4	1
GO:0000101	0.01	sulfur amino acid transport	4	1
GO:0001996	0.01	positive regulation of heart rate by epinephrine-norepinephrine	5	1
GO:0090179	0.01	planar cell polarity pathway involved in neural tube closure	15	3
GO:0090178	0.01	regulation of establishment of planar polarity involved in neural tube closure	15	3
GO:0010256	0.01	endomembrane system organization	5	1
GO:0033032	0.01	regulation of myeloid cell apoptotic process	21	2
GO:0060712	0.01	spongiotrophoblast layer development	11	3
GO:0010716	0.01	negative regulation of extracellular matrix disassembly	3	1
GO:0045428	0.01	regulation of nitric oxide biosynthetic process	42	7
GO:0045213	0.01	neurotransmitter receptor metabolic process	4	3
GO:0006378	0.01	mRNA polyadenylation	25	6
GO:0043508	0.01	negative regulation of JUN kinase activity	12	2
GO:0061100	0.01	lung neuroendocrine cell differentiation	1	1
GO:0061102	0.01	stomach neuroendocrine cell differentiation	2	2
GO:0061103	0.01	carotid body glomus cell differentiation	1	1
GO:0061104	0.01	adrenal chromaffin cell differentiation	1	1
GO:0071259	0.01	cellular response to magnetism	1	1
GO:0060165	0.01	regulation of timing of subpallium neuron differentiation	1	1
GO:0014016	0.01	neuroblast differentiation	1	1
GO:0014017	0.01	neuroblast fate commitment	1	1
GO:0007400	0.01	neuroblast fate determination	1	1
GO:0003359	0.01	noradrenergic neuron fate commitment	1	1
GO:0072529	0.01	pyrimidine-containing compound catabolic process	31	6
GO:0048880	0.01	sensory system development	13	4
GO:0015801	0.01	aromatic amino acid transport	4	1
GO:0002068	0.01	glandular epithelial cell development	16	5
GO:0003340	0.01	negative regulation of mesenchymal to epithelial transition involved in metanephros morphogenesis	3	1
GO:0038026	0.01	reelin-mediated signaling pathway	3	1
GO:0090239	0.01	regulation of histone H4 acetylation	6	1
GO:0006398	0.01	histone mRNA 3'-end processing	6	2
GO:1900544	0.01	positive regulation of purine nucleotide metabolic process	76	17
GO:0030823	0.01	regulation of cGMP metabolic process	17	6
GO:0000422	0.01	mitochondrion degradation	9	3
GO:0002158	0.01	osteoclast proliferation	6	1
GO:0060379	0.01	cardiac muscle cell myoblast differentiation	11	4
GO:0014028	0.01	notochord formation	3	1
GO:0035965	0.01	cardiolipin acyl-chain remodeling	7	1
GO:1901189	0.01	positive regulation of ephrin receptor signaling pathway	1	1
GO:1901187	0.01	regulation of ephrin receptor signaling pathway	1	1
GO:0097101	0.01	blood vessel endothelial cell fate specification	1	1
GO:0060847	0.01	endothelial cell fate specification	2	1
GO:0060846	0.01	blood vessel endothelial cell fate commitment	1	1
GO:0060844	0.01	arterial endothelial cell fate commitment	1	1
GO:0006362	0.01	transcription elongation from RNA polymerase I promoter	19	3
GO:2000982	0.01	positive regulation of inner ear receptor cell differentiation	1	1
GO:0045633	0.01	positive regulation of mechanoreceptor differentiation	1	1
GO:0045609	0.01	positive regulation of auditory receptor cell differentiation	1	1
GO:0042667	0.01	auditory receptor cell fate specification	1	1
GO:0010734	0.01	negative regulation of protein glutathionylation	1	1
GO:0010732	0.01	regulation of protein glutathionylation	1	1
GO:0010731	0.01	protein glutathionylation	1	1
GO:0008216	0.01	spermidine metabolic process	5	3
GO:0000019	0.01	regulation of mitotic recombination	4	1
GO:0042455	0.01	ribonucleoside biosynthetic process	101	20
GO:0006360	0.01	transcription from RNA polymerase I promoter	35	6
GO:0097435	0.01	fibril organization	10	2
GO:0043206	0.01	extracellular fibril organization	10	2
GO:0015760	0.01	glucose-6-phosphate transport	4	1
GO:0015712	0.01	hexose phosphate transport	4	1
GO:0019076	0.01	viral release from host cell	3	1
GO:0010591	0.01	regulation of lamellipodium assembly	14	3
GO:0009439	0.01	cyanate metabolic process	2	1
GO:0009440	0.01	cyanate catabolic process	2	1
GO:0071577	0.01	zinc ion transmembrane transport	9	2
GO:0033278	0.01	cell proliferation in midbrain	2	1
GO:0071697	0.01	ectodermal placode morphogenesis	16	3
GO:0071696	0.01	ectodermal placode development	16	3
GO:0060788	0.01	ectodermal placode formation	16	3
GO:0060278	0.01	regulation of ovulation	4	1
GO:0002756	0.01	MyD88-independent toll-like receptor signaling pathway	79	18
GO:0010656	0.01	negative regulation of muscle cell apoptotic process	18	2
GO:0042756	0.01	drinking behavior	8	1
GO:1901607	0.01	alpha-amino acid biosynthetic process	69	12
GO:0001881	0.01	receptor recycling	22	4
GO:0021750	0.01	vestibular nucleus development	2	1
GO:0009438	0.01	methylglyoxal metabolic process	2	1
GO:0060525	0.01	prostate glandular acinus development	12	2
GO:0009168	0.01	purine ribonucleoside monophosphate biosynthetic process	62	14
GO:0009127	0.01	purine nucleoside monophosphate biosynthetic process	62	14
GO:0051026	0.01	chiasma assembly	5	1
GO:0009060	0.01	aerobic respiration	46	8
GO:0042640	0.01	anagen	12	3
GO:0003157	0.01	endocardium development	10	4
GO:0044349	0.01	DNA excision	21	3
GO:0000718	0.01	nucleotide-excision repair, DNA damage removal	21	3
GO:0070669	0.01	response to interleukin-2	3	1
GO:0071104	0.01	response to interleukin-9	2	1
GO:0060900	0.01	embryonic camera-type eye formation	11	4
GO:0051926	0.01	negative regulation of calcium ion transport	21	5
GO:0060638	0.01	mesenchymal-epithelial cell signaling	9	3
GO:0023041	0.01	neuronal signal transduction	3	1
GO:0010621	0.01	negative regulation of transcription by transcription factor localization	3	1
GO:1901166	0.01	neural crest cell migration involved in autonomic nervous system development	1	1
GO:0061451	0.01	retrotrapezoid nucleus development	1	1
GO:0061452	0.01	retrotrapezoid nucleus neuron differentiation	1	1
GO:0048894	0.01	efferent axon development in a lateral line nerve	1	1
GO:0021723	0.01	medullary reticular formation development	1	1
GO:0060926	0.01	cardiac pacemaker cell development	3	1
GO:0007413	0.01	axonal fasciculation	15	4
GO:1901676	0.01	positive regulation of histone H3-K27 acetylation	1	1
GO:1901674	0.01	regulation of histone H3-K27 acetylation	2	1
GO:1900182	0.01	positive regulation of protein localization to nucleus	1	1
GO:0043974	0.01	histone H3-K27 acetylation	2	1
GO:0030916	0.01	otic vesicle formation	12	3
GO:0033687	0.01	osteoblast proliferation	21	4
GO:0051549	0.01	positive regulation of keratinocyte migration	5	1
GO:0051547	0.01	regulation of keratinocyte migration	5	1
GO:0045820	0.01	negative regulation of glycolysis	5	2
GO:0031342	0.01	negative regulation of cell killing	5	1
GO:0001911	0.01	negative regulation of leukocyte mediated cytotoxicity	5	1
GO:0003273	0.01	cell migration involved in endocardial cushion formation	3	2
GO:0006003	0.01	fructose 2,6-bisphosphate metabolic process	5	1
GO:0000731	0.01	DNA synthesis involved in DNA repair	10	1
GO:0010667	0.01	negative regulation of cardiac muscle cell apoptotic process	8	1
GO:0009126	0.01	purine nucleoside monophosphate metabolic process	137	26
GO:0003312	0.01	pancreatic PP cell differentiation	2	1
GO:0003326	0.01	pancreatic A cell fate commitment	2	1
GO:0003329	0.01	pancreatic PP cell fate commitment	2	1
GO:0060763	0.01	mammary duct terminal end bud growth	5	2
GO:0071158	0.01	positive regulation of cell cycle arrest	81	14
GO:0009052	0.01	pentose-phosphate shunt, non-oxidative branch	4	1
GO:1901293	0.01	nucleoside phosphate biosynthetic process	286	59
GO:0019388	0.01	galactose catabolic process	6	1
GO:0001880	0.01	Mullerian duct regression	5	1
GO:0031643	0.01	positive regulation of myelination	6	1
GO:0042699	0.01	follicle-stimulating hormone signaling pathway	3	1
GO:0016926	0.01	protein desumoylation	5	1
GO:0050650	0.01	chondroitin sulfate proteoglycan biosynthetic process	28	8
GO:0086052	0.01	membrane repolarization involved in regulation of SA node cell action potential	1	1
GO:0030150	0.01	protein import into mitochondrial matrix	5	1
GO:0010725	0.01	regulation of primitive erythrocyte differentiation	1	1
GO:0090383	0.01	phagosome acidification	5	1
GO:0009142	0.01	nucleoside triphosphate biosynthetic process	67	13
GO:0070373	0.01	negative regulation of ERK1 and ERK2 cascade	26	8
GO:0048661	0.01	positive regulation of smooth muscle cell proliferation	39	9
GO:0060084	0.01	synaptic transmission involved in micturition	3	1
GO:0006221	0.01	pyrimidine nucleotide biosynthetic process	31	8
GO:0001656	0.01	metanephros development	85	19
GO:0090038	0.01	negative regulation of protein kinase C signaling cascade	1	1
GO:0046174	0.01	polyol catabolic process	15	3
GO:0009820	0.01	alkaloid metabolic process	9	1
GO:0006601	0.01	creatine biosynthetic process	2	2
GO:0046457	0.01	prostanoid biosynthetic process	25	4
GO:0001516	0.01	prostaglandin biosynthetic process	25	4
GO:0030801	0.01	positive regulation of cyclic nucleotide metabolic process	74	17
GO:0051123	0.01	RNA polymerase II transcriptional preinitiation complex assembly	8	1
GO:0006111	0.01	regulation of gluconeogenesis	24	4
GO:0045721	0.01	negative regulation of gluconeogenesis	8	1
GO:0072132	0.01	mesenchyme morphogenesis	21	7
GO:0051410	0.01	detoxification of nitrogen compound	5	1
GO:0019359	0.01	nicotinamide nucleotide biosynthetic process	18	5
GO:0019363	0.01	pyridine nucleotide biosynthetic process	18	5
GO:0071480	0.01	cellular response to gamma radiation	13	3
GO:2000009	0.01	negative regulation of protein localization to cell surface	7	1
GO:0003171	0.01	atrioventricular valve development	12	4
GO:2000765	0.01	regulation of cytoplasmic translation	2	1
GO:0045981	0.01	positive regulation of nucleotide metabolic process	77	17
GO:0006516	0.01	glycoprotein catabolic process	11	3
GO:0051835	0.01	positive regulation of synapse structural plasticity	4	1
GO:0070483	0.01	detection of hypoxia	2	1
GO:0018199	0.01	peptidyl-glutamine modification	4	1
GO:0060029	0.01	convergent extension involved in organogenesis	7	2
GO:1901165	0.01	positive regulation of trophoblast cell migration	2	1
GO:0051775	0.01	response to redox state	8	2
GO:0002347	0.01	response to tumor cell	13	2
GO:0042997	0.01	negative regulation of Golgi to plasma membrane protein transport	5	1
GO:0010288	0.01	response to lead ion	9	1
GO:1900220	0.01	semaphorin-plexin signaling pathway involved in bone trabecula morphogenesis	2	1
GO:2000794	0.01	regulation of epithelial cell proliferation involved in lung morphogenesis	6	1
GO:0060502	0.01	epithelial cell proliferation involved in lung morphogenesis	7	2
GO:0072224	0.01	metanephric glomerulus development	16	3
GO:0050893	0.01	sensory processing	3	1
GO:0039530	0.01	MDA-5 signaling pathway	6	2
GO:0052126	0.01	movement in host environment	24	4
GO:0052192	0.01	movement in environment of other organism involved in symbiotic interaction	24	4
GO:0051806	0.01	entry into cell of other organism involved in symbiotic interaction	24	4
GO:0051828	0.01	entry into other organism involved in symbiotic interaction	24	4
GO:0044409	0.01	entry into host	24	4
GO:0030260	0.01	entry into host cell	24	4
GO:2000345	0.01	regulation of hepatocyte proliferation	4	1
GO:0090312	0.01	positive regulation of protein deacetylation	10	3
GO:0006189	0.01	'de novo' IMP biosynthetic process	6	4
GO:0051101	0.01	regulation of DNA binding	68	18
GO:0001510	0.01	RNA methylation	19	5
GO:0045074	0.01	regulation of interleukin-10 biosynthetic process	3	1
GO:0042091	0.01	interleukin-10 biosynthetic process	3	1
GO:0070389	0.01	chaperone cofactor-dependent protein refolding	5	1
GO:0070574	0.01	cadmium ion transmembrane transport	4	1
GO:0015691	0.01	cadmium ion transport	4	1
GO:2001057	0.01	reactive nitrogen species metabolic process	4	1
GO:0030261	0.01	chromosome condensation	32	10
GO:0051189	0.01	prosthetic group metabolic process	7	4
GO:0043545	0.01	molybdopterin cofactor metabolic process	7	4
GO:0032324	0.01	molybdopterin cofactor biosynthetic process	7	4
GO:0019720	0.01	Mo-molybdopterin cofactor metabolic process	7	4
GO:0006777	0.01	Mo-molybdopterin cofactor biosynthetic process	7	4
GO:0070671	0.01	response to interleukin-12	4	2
GO:0060264	0.01	regulation of respiratory burst involved in inflammatory response	4	1
GO:0002536	0.01	respiratory burst involved in inflammatory response	4	1
GO:0061314	0.01	Notch signaling involved in heart development	9	3
[truncated: 10,289 more rows]
