# Supplementary material for: Calcium-regulatory proteins as modulators of chemotherapy in human neuroblastoma
Source: Oncotarget. 2017 Feb 11;8(14):22876–93. doi: 10.18632/oncotarget.15283 (PMC5410270; doi:10.18632/oncotarget.15283)
Supplement: Supplementary file 4 [file oncotarget-08-22876-s004.xlsx]

## Sheet: mona_results (3)
ID	PROB	Term	# Background	# Gene list 1
map05034	1	Alcoholism	84	48	ADORA2B, CAMK4, CREB3L4, DRD2, GNAS, GNB2, GNB4, GNG11, GNG5, GNG8,H2AFX, HDAC9, HIST1H2AB, HIST1H2AC, HIST1H2AD, HIST1H2AE, HIST1H2AJ,HIST1H2AK, HIST1H2AM, HIST1H2BB, HIST1H2BE, HIST1H2BF, HIST1H2BI,HIST1H2BJ, HIST1H2BK, HIST1H2BL, HIST1H2BM, HIST1H2BN, HIST1H2BO,HIST1H3B, HIST1H3E, HIST1H3F, HIST1H3G, HIST1H3I, HIST1H4D, HIST2H2AB,HIST2H2AC, HIST2H2BE, HIST2H3D, HIST3H2A, HIST3H2BB, NPY, NTRK2,…
map00230	0.98	Purine metabolism	92	48	ADCY1, ADCY6, ADCY7, AK1, AK5, ATIC, DGUOK, ENTPD5, FHIT, GART, GMPS,GUCY1A3, GUCY1B3, NME4, NT5C1A, NT5C3A, NT5E, NTPCR, PAICS, PDE10A,PDE1A, PDE3A, PDE4A, PDE5A, PDE6A, PDE7A, PDE8B, PNP, PNPT1, POLD2,POLR1B, POLR1E, POLR2A, POLR2D, POLR2I, POLR2L, POLR3B, POLR3C, POLR3D,POLR3F, POLR3G, PPAT, PRIM1, PRPS1, PRPS2, PRUNE, RRM2B, ZNRD1
map04115	0.95	p53 signaling pathway	41	29	BAX, CASP3, CASP8, CCNB1, CCNB2, CCNG1, CD82, CDK1, CDK6, CDKN1A, DDB2,FAS, GADD45A, GADD45B, GADD45G, GTSE1, IGFBP3, MDM2, MDM4, PPM1D,RRM2B, SERPINE1, SESN1, SESN3, STEAP3, TNFRSF10B, TP53, TP53I3, ZMAT3
map03013	0.9	RNA transport	69	36	AAAS, CYFIP2, EEF1A2, EIF4G3, EIF5, ELAC2, GEMIN2, GEMIN4, GEMIN5, GEMIN8,MAGOHB, NCBP1, NDC1, NUP133, NUP155, NUP160, NUP205, NUP210, NUP37,NUP43, NUP88, NXT1, PRMT5, RAE1, RAN, RPP21, RPP30, RPP40, SEH1L, TACC3,THOC1, THOC6, TRNT1, XPO1, XPO5, XPOT
map04110	0.76	Cell cycle	78	42	ANAPC7, BUB1, BUB3, CCNA1, CCNA2, CCNB1, CCNB2, CDC20, CDC23, CDC25C,CDC27, CDC7, CDK1, CDK6, CDKN1A, CDKN2C, DBF4, E2F4, E2F5, ESPL1,GADD45A, GADD45B, GADD45G, GSK3B, MCM6, MCM7, MDM2, MYC, ORC2,ORC3, ORC5, PCNA, PLK1, RBL1, SKP2, STAG1, TFDP2, TGFB1, TGFB2, TP53, TTK,WEE1
map04668	0.22	TNF signaling pathway	40	22
map03018	0.15	RNA degradation	38	18
map04540	0.15	Gap junction	42	22
map03008	0.14	Ribosome biogenesis in eukaryotes	38	20
map00562	0.1	Inositol phosphate metabolism	27	14
map01230	0.08	Biosynthesis of amino acids	44	21
map00604	0.07	Glycosphingolipid biosynthesis - ganglio series	6	5
map04142	0.07	Lysosome	55	25
map04920	0.05	Adipocytokine signaling pathway	20	11
map00970	0.05	Aminoacyl-tRNA biosynthesis	24	12
map04070	0.05	Phosphatidylinositol signaling system	33	15
map00511	0.04	Other glycan degradation	7	5
map00760	0.04	Nicotinate and nicotinamide metabolism	17	10
map04015	0.04	Rap1 signaling pathway	93	41
map00564	0.04	Glycerophospholipid metabolism	38	17
map05014	0.04	Amyotrophic lateral sclerosis (ALS)	27	14
map03420	0.03	Nucleotide excision repair	16	9
map05202	0.03	Transcriptional misregulation in cancer	72	37
map04666	0.03	Fc gamma R-mediated phagocytosis	28	13
map05222	0.03	Small cell lung cancer	33	17
map00563	0.02	Glycosylphosphatidylinositol(GPI)-anchor biosynthesis	9	5
map03430	0.02	Mismatch repair	10	6
map04150	0.02	mTOR signaling pathway	16	7
map05020	0.02	Prion diseases	20	10
map00750	0.02	Vitamin B6 metabolism	2	2
map00051	0.02	Fructose and mannose metabolism	17	8
map05144	0.02	Malaria	24	12
map05211	0.02	Renal cell carcinoma	26	10
map00020	0.01	Citrate cycle (TCA cycle)	10	5
map00280	0.01	Valine, leucine and isoleucine degradation	22	10
map04360	0.01	Axon guidance	58	24
map05218	0.01	Melanoma	29	13
map00270	0.01	Cysteine and methionine metabolism	20	9
map00240	0.01	Pyrimidine metabolism	47	27
map00920	0.01	Sulfur metabolism	4	2
map00450	0.01	Selenocompound metabolism	8	4
map03410	0.01	Base excision repair	15	7
map00300	0.01	Lysine biosynthesis	1	1
map04146	0.01	Peroxisome	35	15
map04621	0.01	NOD-like receptor signaling pathway	21	10
map00532	0.01	Glycosaminoglycan biosynthesis - chondroitin sulfate / dermatan sulfate	11	5
map04915	0.01	Estrogen signaling pathway	43	18
map01210	0.01	2-Oxocarboxylic acid metabolism	9	4
map00130	0.01	Ubiquinone and other terpenoid-quinone biosynthesis	4	2
map04725	0.01	Cholinergic synapse	46	21
map05131	0.01	Shigellosis	19	8
map00100	0.01	Steroid biosynthesis	9	4
map03450	0.01	Non-homologous end-joining	5	2
map05210	0.01	Colorectal cancer	22	11
map04710	0.01	Circadian rhythm	9	4
map03020	0.01	RNA polymerase	17	12
map00785	0.01	Lipoic acid metabolism	2	1
map00740	0.01	Riboflavin metabolism	8	3
map00520	0.01	Amino sugar and nucleotide sugar metabolism	21	9
map03460	0.01	Fanconi anemia pathway	20	8
map00310	0.01	Lysine degradation	19	8
map03060	0.01	Protein export	7	3
map04320	0.01	Dorso-ventral axis formation	9	3
map05221	0.01	Acute myeloid leukemia	20	7
map04066	0.01	HIF-1 signaling pathway	38	15
map05216	0	Thyroid cancer	10	4
map00460	0	Cyanoamino acid metabolism	3	1
map00430	0	Taurine and hypotaurine metabolism	3	1
map00471	0	D-Glutamine and D-glutamate metabolism	3	1
map00531	0	Glycosaminoglycan degradation	10	4
map00030	0	Pentose phosphate pathway	16	7
map00330	0	Arginine and proline metabolism	27	10
map00565	0	Ether lipid metabolism	18	7
map04727	0	GABAergic synapse	38	17
map00860	0	Porphyrin and chlorophyll metabolism	13	5
map05215	0	Prostate cancer	30	11
map00603	0	Glycosphingolipid biosynthesis - globo series	8	3
map05169	0	Epstein-Barr virus infection	78	39
map04122	0	Sulfur relay system	6	2
map05132	0	Salmonella infection	40	16
map04966	0	Collecting duct acid secretion	11	4
map04068	0	FoxO signaling pathway	53	24
map00534	0	Glycosaminoglycan biosynthesis - heparan sulfate / heparin	11	4
map00290	0	Valine, leucine and isoleucine biosynthesis	4	1
map04713	0	Circadian entrainment	43	19
map00190	0	Oxidative phosphorylation	45	18
map04330	0	Notch signaling pathway	20	7
map05212	0	Pancreatic cancer	20	7
map00400	0	Phenylalanine, tyrosine and tryptophan biosynthesis	2	0
map03030	0	DNA replication	21	7
map04614	0	Renin-angiotensin system	9	3
map00730	0	Thiamine metabolism	3	1
map01220	0	Degradation of aromatic compounds	2	0
map00780	0	Biotin metabolism	2	0
map04914	0	Progesterone-mediated oocyte maturation	42	19
map05205	0	Proteoglycans in cancer	97	42
map05120	0	Epithelial cell signaling in Helicobacter pylori infection	26	10
map04810	0	Regulation of actin cytoskeleton	85	34
map00790	0	Folate biosynthesis	7	2
map00620	0	Pyruvate metabolism	20	7
map03022	0	Basal transcription factors	12	4
map00600	0	Sphingolipid metabolism	19	7
map04919	0	Thyroid hormone signaling pathway	47	19
map04964	0	Proximal tubule bicarbonate reclamation	12	4
map00072	0	Synthesis and degradation of ketone bodies	5	1
map04350	0	TGF-beta signaling pathway	45	19
map00053	0	Ascorbate and aldarate metabolism	5	1
map04960	0	Aldosterone-regulated sodium reabsorption	14	4
map05130	0	Pathogenic Escherichia coli infection	17	6
map00533	0	Glycosaminoglycan biosynthesis - keratan sulfate	5	1
map04730	0	Long-term depression	23	8
map00062	0	Fatty acid elongation	10	3
map00514	0	Other types of O-glycan biosynthesis	10	3
map05219	0	Bladder cancer	16	5
map00670	0	One carbon pool by folate	10	4
map00524	0	Butirosin and neomycin biosynthesis	3	0
map00232	0	Caffeine metabolism	3	0
map00512	0	Mucin type O-Glycan biosynthesis	15	5
map05214	0	Glioma	23	8
map04512	0	ECM-receptor interaction	37	14
map01040	0	Biosynthesis of unsaturated fatty acids	8	2
map05220	0	Chronic myeloid leukemia	27	11
map04664	0	Fc epsilon RI signaling pathway	26	8
map05412	0	Arrhythmogenic right ventricular cardiomyopathy (ARVC)	35	13
map01212	0	Fatty acid metabolism	23	8
map03440	0	Homologous recombination	13	4
map03050	0	Proteasome	11	3
map01200	0	Carbon metabolism	57	22
map00040	0	Pentose and glucuronate interconversions	11	3
map00052	0	Galactose metabolism	9	2
map00561	0	Glycerolipid metabolism	21	7
map00770	0	Pantothenate and CoA biosynthesis	10	2
map04971	0	Gastric acid secretion	31	11
map05110	0	Vibrio cholerae infection	19	6
map00650	0	Butanoate metabolism	14	4
map05203	0	Viral carcinogenesis	82	41
map00360	0	Phenylalanine metabolism	9	1
map05140	0	Leishmaniasis	34	13
map05100	0	Bacterial invasion of epithelial cells	25	10
map00900	0	Terpenoid backbone biosynthesis	7	1
map04520	0	Adherens junction	26	8
map00250	0	Alanine, aspartate and glutamate metabolism	14	4
map00340	0	Histidine metabolism	9	1
map00910	0	Nitrogen metabolism	7	1
map05213	0	Endometrial cancer	15	4
map00640	0	Propanoate metabolism	12	3
map00983	0	Drug metabolism - other enzymes	14	4
map03320	0	PPAR signaling pathway	29	10
map00061	0	Fatty acid biosynthesis	5	0
map00120	0	Primary bile acid biosynthesis	5	0
map05223	0	Non-small cell lung cancer	18	4
map04977	0	Vitamin digestion and absorption	10	2
map04510	0	Focal adhesion	77	31
map02010	0	ABC transporters	15	4
map00260	0	Glycine, serine and threonine metabolism	24	7
map05030	0	Cocaine addiction	21	4
map05410	0	Hypertrophic cardiomyopathy (HCM)	40	15
map00480	0	Glutathione metabolism	26	9
map00601	0	Glycosphingolipid biosynthesis - lacto and neolacto series	13	3
map04950	0	Maturity onset diabetes of the young	14	3
map04917	0	Prolactin signaling pathway	24	8
map00630	0	Glyoxylate and dicarboxylate metabolism	11	2
map05016	0	Huntington's disease	65	27
map00592	0	alpha-Linolenic acid metabolism	9	1
map04141	0	Protein processing in endoplasmic reticulum	56	21
map00071	0	Fatty acid degradation	21	6
map04744	0	Phototransduction	13	2
map04930	0	Type II diabetes mellitus	19	5
map05143	0	African trypanosomiasis	19	6
map04114	0	Oocyte meiosis	55	22
map05031	0	Amphetamine addiction	32	8
map04973	0	Carbohydrate digestion and absorption	17	4
map03040	0	Spliceosome	50	18
map04640	0	Hematopoietic cell lineage	38	13
map04723	0	Retrograde endocannabinoid signaling	47	18
map05010	0	Alzheimer's disease	61	23
map05033	0	Nicotine addiction	16	3
map04064	0	NF-kappa B signaling pathway	42	15
map04728	0	Dopaminergic synapse	60	22
map00510	0	N-Glycan biosynthesis	20	5
map04970	0	Salivary secretion	44	16
map04918	0	Thyroid hormone synthesis	35	12
map00500	0	Starch and sucrose metabolism	19	4
map05032	0	Morphine addiction	44	19
map04012	0	ErbB signaling pathway	30	9
map04961	0	Endocrine and other factor-regulated calcium reabsorption	24	7
map00590	0	Arachidonic acid metabolism	28	8
map05416	0	Viral myocarditis	20	6
map05414	0	Dilated cardiomyopathy	46	17
map04720	0	Long-term potentiation	30	7
map05161	0	Hepatitis B	68	28
map04962	0	Vasopressin-regulated water reabsorption	20	5
map04913	0	Ovarian steroidogenesis	21	6
map00591	0	Linoleic acid metabolism	12	1
map04940	0	Type I diabetes mellitus	22	6
map04140	0	Regulation of autophagy	14	2
map05200	0	Pathways in cancer	133	54
map04912	0	GnRH signaling pathway	44	13
map04210	0	Apoptosis	38	15
map05145	0	Toxoplasmosis	50	18
map00380	0	Tryptophan metabolism	21	4
map04130	0	SNARE interactions in vesicular transport	12	1
map04911	0	Insulin secretion	39	13
map04370	0	VEGF signaling pathway	23	5
map04721	0	Synaptic vesicle cycle	24	6
map04722	0	Neurotrophin signaling pathway	45	16
map05323	0	Rheumatoid arthritis	39	13
map05168	0	Herpes simplex infection	84	34
map05322	0	Systemic lupus erythematosus	67	35
map04270	0	Vascular smooth muscle contraction	59	21
map04530	0	Tight junction	61	20
map00410	0	beta-Alanine metabolism	15	2
map05134	0	Legionellosis	24	7
map04623	0	Cytosolic DNA-sensing pathway	32	11
map04380	0	Osteoclast differentiation	55	20
map04145	0	Phagosome	54	18
map04978	0	Mineral absorption	25	6
map05142	0	Chagas disease (American trypanosomiasis)	49	19
map04976	0	Bile secretion	35	11
map03015	0	mRNA surveillance pathway	43	12
map00010	0	Glycolysis / Gluconeogenesis	32	8
map04670	0	Leukocyte transendothelial migration	46	14
map03010	0	Ribosome	40	12
map04261	0	Adrenergic signaling in cardiomyocytes	69	24
map05012	0	Parkinson's disease	49	15
map04622	0	RIG-I-like receptor signaling pathway	30	8
map04620	0	Toll-like receptor signaling pathway	44	14
map00350	0	Tyrosine metabolism	19	2
map00140	0	Steroid hormone biosynthesis	17	2
map05330	0	Allograft rejection	18	3
map05133	0	Pertussis	31	7
map04975	0	Fat digestion and absorption	18	2
map05217	0	Basal cell carcinoma	25	6
map05310	0	Asthma	15	1
map05332	0	Graft-versus-host disease	21	4
map04612	0	Antigen processing and presentation	37	10
map04916	0	Melanogenesis	49	13
map05150	0	Staphylococcus aureus infection	21	3
map00830	0	Retinol metabolism	21	3
map04662	0	B cell receptor signaling pathway	31	6
map04340	0	Hedgehog signaling pathway	23	4
map04514	0	Cell adhesion molecules (CAMs)	67	22
map04932	0	Non-alcoholic fatty liver disease (NAFLD)	49	17
map05160	0	Hepatitis C	59	18
map04120	0	Ubiquitin mediated proteolysis	61	21
map05340	0	Primary immunodeficiency	18	1
map04151	0	PI3K-Akt signaling pathway	144	55
map04610	0	Complement and coagulation cascades	36	9
map04972	0	Pancreatic secretion	47	14
map04726	0	Serotonergic synapse	54	16
map04672	0	Intestinal immune network for IgA production	20	2
map04014	0	Ras signaling pathway	86	29
map05321	0	Inflammatory bowel disease (IBD)	32	7
map04724	0	Glutamatergic synapse	49	15
map05146	0	Amoebiasis	45	14
map05164	0	Influenza A	77	26
map04260	0	Cardiac muscle contraction	38	8
map04742	0	Taste transduction	28	5
map05166	0	HTLV-I infection	122	44
map04630	0	Jak-STAT signaling pathway	63	17
map04974	0	Protein digestion and absorption	35	6
map05162	0	Measles	57	17
map04910	0	Insulin signaling pathway	54	12
map00982	0	Drug metabolism - cytochrome P450	31	3
map04310	0	Wnt signaling pathway	60	15
map05204	0	Chemical carcinogenesis	35	5
map05320	0	Autoimmune thyroid disease	27	2
map04660	0	T cell receptor signaling pathway	44	7
map00980	0	Metabolism of xenobiotics by cytochrome P450	32	3
map04390	0	Hippo signaling pathway	65	18
map04020	0	Calcium signaling pathway	86	26
map04144	0	Endocytosis	72	19
map05152	0	Tuberculosis	78	21
map04062	0	Chemokine signaling pathway	74	21
map04010	0	MAPK signaling pathway	126	43
map04650	0	Natural killer cell mediated cytotoxicity	62	14
map05206	0	MicroRNAs in cancer	128	35
map04060	0	Cytokine-cytokine receptor interaction	127	33
map01100	0	Metabolic pathways	527	196
map04080	0	Neuroactive ligand-receptor interaction	149	30
map04740	0	Olfactory transduction	217	5
